# Supplementary material for: (Dimethyl sulfoxide-κO)(2-formyl­phenolato-κ2 O,O′)[2-(2-oxidobenzyl­idene­amino)­phenolato-κ3 O,N,O′]manganese(III)
Source: Acta Crystallogr Sect E Struct Rep Online. 2011 May 7;67(Pt 6):m674. doi: 10.1107/S1600536811015935 (PMC3120452; doi:10.1107/S1600536811015935)
Supplement: Supplementary file 2 [file e-67-0m674-Isup2.hkl]

# 
# h,k,l, Fc-squared, Fo-squared, sigma(Fo-squared) and status flag 
# 
data_I
_shelx_title '  P21/c' 
_shelx_refln_list_code          4 
_shelx_F_calc_maximum      245.33 
_exptl_crystal_F_000       960.00 
_reflns_d_resolution_high  0.7495 
 
loop_ 
 _symmetry_equiv_pos_as_xyz 
 'x, y, z' 
 '-x, y+1/2, -z+1/2' 
 '-x, -y, -z' 
 'x, -y-1/2, z-1/2' 
 
_cell_length_a    12.1342 
_cell_length_b    20.4224 
_cell_length_c     8.1812 
_cell_angle_alpha  90.000 
_cell_angle_beta   94.692 
_cell_angle_gamma  90.000 
 
_shelx_F_squared_multiplier     1.000 
 
loop_ 
 _refln_index_h 
 _refln_index_k 
 _refln_index_l 
 _refln_F_squared_calc 
 _refln_F_squared_meas 
 _refln_F_squared_sigma 
 _refln_observed_status 
   2   0   0     8225.96     8022.27    325.27 o 
   3   0   0     2617.36     2390.16    111.13 o 
   4   0   0      227.17      224.08     36.46 o 
   5   0   0     3844.00     3206.14    152.14 o 
   6   0   0      177.75      269.79     43.88 o 
   7   0   0     9538.05     8852.59    381.45 o 
   8   0   0      840.75      759.79     68.52 o 
   9   0   0      111.84      120.81     49.47 o 
  10   0   0      932.94      980.96     64.28 o 
  11   0   0        1.26      -18.27     18.27 o 
  12   0   0       32.24       14.06     18.26 o 
  13   0   0      153.22      197.47     37.02 o 
  14   0   0      142.90      160.30     50.19 o 
  15   0   0      130.14      185.14     59.59 o 
  16   0   0       12.05       10.48     43.61 o 
   1   1   0    17627.89    19879.07    346.03 o 
   2   1   0     1469.72     1515.81     34.49 o 
   3   1   0      101.05      116.33     11.22 o 
   4   1   0       18.23       21.64     11.15 o 
   5   1   0      355.64      437.94     24.66 o 
   6   1   0     1068.78     1019.60     47.41 o 
   7   1   0     1531.51     1563.26     65.77 o 
   8   1   0     1531.63     1554.14     68.19 o 
   9   1   0      391.67      384.50     35.50 o 
  10   1   0      154.78      176.86     33.25 o 
  11   1   0      295.49      284.75     39.30 o 
  12   1   0       29.73       97.66     37.30 o 
  13   1   0      424.10      556.51     78.43 o 
  14   1   0       23.40       15.43     21.01 o 
  15   1   0      244.79      213.56     42.79 o 
  16   1   0       16.36       50.06     33.48 o 
   0   2   0    11133.40    11337.55    252.90 o 
   1   2   0      259.13      252.88      8.74 o 
   2   2   0    25689.49    27472.05   1087.95 o 
   3   2   0     5555.03     5521.30    161.04 o 
   4   2   0     1290.79     1279.45     35.03 o 
   5   2   0     5310.81     4789.03    121.25 o 
   6   2   0     2519.94     2535.97     73.14 o 
   7   2   0     1179.61     1077.30     42.01 o 
   8   2   0      722.02      688.98     42.25 o 
   9   2   0        0.55       -1.32     19.70 o 
  10   2   0       31.44        4.02     23.98 o 
  11   2   0      253.51      255.86     35.69 o 
  12   2   0      216.51      235.77     36.28 o 
  13   2   0      107.24      156.22     57.22 o 
  14   2   0       58.40       97.41     55.23 o 
  15   2   0        3.27       72.07     57.87 o 
  16   2   0       24.23       59.38     70.22 o 
   1   3   0     5462.53     6237.55    124.57 o 
   2   3   0     3522.15     3698.78    153.33 o 
   3   3   0       78.18       17.81     18.09 o 
   4   3   0      528.49      637.45     43.52 o 
   5   3   0      229.53      207.74     29.85 o 
   6   3   0     4402.99     4225.54    111.39 o 
   7   3   0     1365.76     1250.23     46.36 o 
   8   3   0     4125.80     3999.92    134.58 o 
   9   3   0      326.15      323.24     31.76 o 
  10   3   0      173.60      133.85     27.18 o 
  11   3   0      267.87      283.91     35.02 o 
  12   3   0      138.41       69.79     42.61 o 
  13   3   0      679.80      728.49     84.49 o 
  14   3   0       17.89        6.72     50.96 o 
  15   3   0      409.03      463.44     82.71 o 
  16   3   0       22.39       -9.98     65.21 o 
   0   4   0        7.66        4.45      5.05 o 
   1   4   0     6550.43     7013.88    124.78 o 
   2   4   0      156.85      160.95      8.93 o 
   3   4   0     3186.12     3394.66    144.80 o 
   4   4   0     1390.64     1396.54     72.22 o 
   5   4   0      129.02       88.40     25.70 o 
   6   4   0      950.76      800.87     55.53 o 
   7   4   0      123.40       92.24     23.07 o 
   8   4   0      208.31      191.37     24.41 o 
   9   4   0      792.45      704.19     46.07 o 
  10   4   0      176.54       78.67     25.49 o 
  11   4   0     1191.84     1157.78     63.90 o 
  12   4   0      361.96      275.10     57.54 o 
  13   4   0      585.33      509.67     72.24 o 
  14   4   0       64.30      168.78     57.86 o 
  15   4   0        8.52       54.42     59.41 o 
   1   5   0     5788.10     5816.91    117.11 o 
   2   5   0       70.69       88.73      9.87 o 
   3   5   0       14.19       37.53      4.04 o 
   4   5   0     1715.42     1680.24     35.46 o 
   5   5   0     1470.69     1524.68     34.55 o 
   6   5   0      153.88       60.17     28.89 o 
   7   5   0      378.35      344.80     39.59 o 
   8   5   0     1278.17     1313.12     81.55 o 
   9   5   0        4.28       27.78     25.07 o 
  10   5   0      714.63      717.67     47.90 o 
  11   5   0      171.32      198.09     54.41 o 
  12   5   0      106.27      225.25     57.58 o 
  13   5   0       99.16       81.32     57.78 o 
  14   5   0       44.05       63.43     56.15 o 
  15   5   0       16.56       40.49     54.42 o 
   0   6   0     5334.29     5672.27    134.13 o 
   1   6   0      973.02     1045.41     24.40 o 
   2   6   0     2248.66     2392.09     56.47 o 
   3   6   0     2111.38     2195.01     42.82 o 
   4   6   0        2.64       14.73      5.79 o 
   5   6   0       65.08       52.14      7.72 o 
   6   6   0     1797.10     1819.25     41.02 o 
   7   6   0     1442.31     1386.25     35.42 o 
   8   6   0      903.33      951.78     30.43 o 
   9   6   0     1696.45     1623.55     99.35 o 
  10   6   0      461.62      445.22     28.22 o 
  11   6   0     2137.58     2106.18     59.91 o 
  12   6   0      336.81      304.13     69.69 o 
  13   6   0      122.59      163.56     63.36 o 
  14   6   0      749.03      765.85     96.23 o 
  15   6   0        1.77       45.91     59.65 o 
   1   7   0      273.59      251.18     12.25 o 
   2   7   0      824.62      933.50     29.27 o 
   3   7   0      810.90      823.55     28.06 o 
   4   7   0      143.38      204.33     12.62 o 
   5   7   0     1385.85     1345.13     31.97 o 
   6   7   0       18.91       27.27      7.78 o 
   7   7   0       94.32       94.09     11.58 o 
   8   7   0      326.39      330.61     19.99 o 
   9   7   0      338.54      320.51     20.29 o 
  10   7   0     2123.99     2079.42     57.89 o 
  11   7   0     1015.12     1023.42     44.26 o 
  12   7   0      266.02      310.47     36.64 o 
  13   7   0       87.80      110.31     26.61 o 
  14   7   0        7.05       56.72     64.77 o 
  15   7   0      421.38      495.84     92.44 o 
   0   8   0       82.47       73.22     11.35 o 
   1   8   0      518.12      571.56     18.26 o 
   2   8   0      170.51      171.46     14.61 o 
   3   8   0      219.80      317.94     20.12 o 
   4   8   0       77.67      102.90     10.84 o 
   5   8   0      210.25      288.59     16.11 o 
   6   8   0      118.37      159.75     12.34 o 
   7   8   0       70.70       88.58     11.44 o 
   8   8   0     2100.57     2044.38     48.55 o 
   9   8   0      126.78      106.39     18.67 o 
  10   8   0      493.68      477.85     33.66 o 
  11   8   0       63.98       64.22     16.65 o 
  12   8   0      168.15      197.83     31.71 o 
  13   8   0       49.39       61.94     31.24 o 
  14   8   0      259.57      387.90     54.83 o 
  15   8   0       57.04       49.13     36.00 o 
   1   9   0     5321.32     5620.09     97.08 o 
   2   9   0     1773.55     2021.23     41.21 o 
   3   9   0      656.42      728.93     31.48 o 
   4   9   0       10.11        7.67      7.43 o 
   5   9   0     1176.23     1144.72     33.53 o 
   6   9   0      665.13      670.00     22.60 o 
   7   9   0      584.54      600.05     24.98 o 
   8   9   0     3079.40     2888.15     70.38 o 
   9   9   0        8.39        6.86     14.04 o 
  10   9   0     1296.34     1274.40     53.32 o 
  11   9   0      170.79      169.30     21.07 o 
  12   9   0      238.46      235.54     42.74 o 
  13   9   0      929.48      958.76     83.10 o 
  14   9   0       19.84       22.48     28.94 o 
  15   9   0      373.47      347.48     59.52 o 
   0  10   0     8141.69     8816.72    209.61 o 
   1  10   0      421.62      442.38     17.63 o 
   2  10   0     1148.62     1007.29     25.81 o 
   3  10   0      417.10      407.44     23.55 o 
   4  10   0     3697.43     3885.28     92.96 o 
   5  10   0     1288.58     1231.79     35.81 o 
   6  10   0       10.58       12.42      8.01 o 
   7  10   0     2751.74     2554.54     56.15 o 
   8  10   0      135.44      159.66     25.17 o 
   9  10   0       49.22       18.60     15.65 o 
  10  10   0     1470.34     1390.24     58.03 o 
  11  10   0      179.54      156.87     23.71 o 
  12  10   0        2.74       17.15     30.71 o 
  13  10   0        4.58       84.38     37.48 o 
  14  10   0       74.04       59.26     34.76 o 
   1  11   0       63.02       67.09      8.41 o 
   2  11   0     2418.32     2682.73     53.36 o 
   3  11   0      574.70      693.43     32.68 o 
   4  11   0       75.49       67.05     13.45 o 
   5  11   0       23.37       10.01      8.93 o 
   6  11   0      102.64      126.53     13.93 o 
   7  11   0     1234.50     1181.69     48.19 o 
   8  11   0      188.47      176.92     22.42 o 
   9  11   0     3185.96     3105.91     88.66 o 
  10  11   0     1131.35     1133.29     55.30 o 
  11  11   0       58.66       61.33     19.14 o 
  12  11   0        4.04      -16.19     25.63 o 
  13  11   0      298.19      375.12     57.77 o 
  14  11   0      238.92      252.57     52.49 o 
   0  12   0     1078.94      954.11     37.75 o 
   1  12   0      303.56      334.21     16.37 o 
   2  12   0     4035.33     4284.80     79.61 o 
   3  12   0      697.62      698.01     27.39 o 
   4  12   0     1217.90     1240.39     42.61 o 
   5  12   0     1813.19     1729.46     46.81 o 
   6  12   0       77.82       90.02     13.68 o 
   7  12   0     2651.99     2659.13     69.39 o 
   8  12   0       50.73       63.40     17.87 o 
   9  12   0     1321.29     1323.68     55.66 o 
  10  12   0       24.55       33.46     17.55 o 
  11  12   0       83.95       75.74     25.75 o 
  12  12   0      434.41      384.22     56.84 o 
  13  12   0       24.35       80.39     39.31 o 
  14  12   0      428.23      607.71     73.13 o 
   1  13   0     2972.67     2915.89     58.57 o 
   2  13   0      638.48      651.49     23.86 o 
   3  13   0     1044.99     1040.45     32.65 o 
   4  13   0     2429.21     2319.00     57.28 o 
   5  13   0       87.34       89.03     13.32 o 
   6  13   0     1218.54     1168.86     49.37 o 
   7  13   0     2172.69     2107.97     60.60 o 
   8  13   0       14.21       13.83     16.02 o 
   9  13   0      852.66      898.87     49.53 o 
  10  13   0       27.46       19.80     17.38 o 
  11  13   0       73.55       95.73     37.71 o 
  12  13   0       57.08      104.14     39.61 o 
  13  13   0        1.80       -3.83     30.67 o 
  14  13   0        6.21        7.17     33.77 o 
   0  14   0       27.81       19.87     10.99 o 
   1  14   0      153.13      175.34     13.55 o 
   2  14   0       79.11       83.67     10.64 o 
   3  14   0      300.86      301.89     20.47 o 
   4  14   0      157.20      150.10     15.15 o 
   5  14   0        2.24       -2.85      9.63 o 
   6  14   0      485.44      437.81     31.49 o 
   7  14   0      200.95      187.71     22.02 o 
   8  14   0        1.14        0.84     15.49 o 
   9  14   0     1437.89     1349.66     60.66 o 
  10  14   0       14.73       19.14     18.31 o 
  11  14   0       12.33       -9.77     29.00 o 
  12  14   0      161.31      178.68     47.41 o 
  13  14   0       18.32       50.14     28.01 o 
   1  15   0     1719.12     1719.83     41.07 o 
   2  15   0      973.00     1002.55     29.96 o 
   3  15   0      866.62      827.71     33.30 o 
   4  15   0     3108.50     2892.90     69.44 o 
   5  15   0       72.54      122.14     19.03 o 
   6  15   0     1976.93     1849.89     61.67 o 
   7  15   0        4.27       -6.34     12.59 o 
   8  15   0       40.55       49.64     19.02 o 
   9  15   0      379.30      470.29     38.07 o 
  10  15   0       49.17       87.49     23.40 o 
  11  15   0       71.37       48.75     35.88 o 
  12  15   0        7.60       -4.48     32.83 o 
  13  15   0       11.33       50.41     41.58 o 
   0  16   0      176.68      196.44     21.92 o 
   1  16   0      218.04      213.15     15.78 o 
   2  16   0      904.96      887.78     30.02 o 
   3  16   0     1711.09     1653.52     47.39 o 
   4  16   0     1454.13     1486.73     54.27 o 
   5  16   0      241.60      192.53     22.55 o 
   6  16   0      221.11      205.72     23.44 o 
   7  16   0       61.98       52.77     16.75 o 
   8  16   0       16.48       54.17     19.80 o 
   9  16   0        3.07       14.95     19.41 o 
  10  16   0      177.22      160.45     27.53 o 
  11  16   0       82.72      181.48     43.16 o 
  12  16   0        2.70       23.59     33.64 o 
  13  16   0        0.29       12.71     37.22 o 
   1  17   0       73.33       48.26     10.47 o 
   2  17   0      118.98      153.90     15.02 o 
   3  17   0       71.30       79.87     16.92 o 
   4  17   0      401.58      408.35     31.30 o 
   5  17   0       16.08       35.07     17.91 o 
   6  17   0      194.25      205.80     24.32 o 
   7  17   0       62.76      121.21     20.20 o 
   8  17   0       12.91       -0.88     18.10 o 
   9  17   0        3.17      -17.91     17.91 o 
  10  17   0      106.77      133.38     32.58 o 
  11  17   0       95.89      174.08     95.39 o 
  12  17   0       30.75      229.07    101.14 o 
   0  18   0       88.76      113.95     19.21 o 
   1  18   0      407.43      445.76     22.90 o 
   2  18   0      200.38      237.04     23.53 o 
   3  18   0      440.80      451.55     32.69 o 
   4  18   0     1295.23     1206.19     52.72 o 
   5  18   0      523.03      533.10     36.86 o 
   6  18   0       53.58       16.60     22.65 o 
   7  18   0      327.91      328.69     30.29 o 
   8  18   0      196.95      252.80     31.70 o 
   9  18   0      139.86       93.49     61.69 o 
  10  18   0       14.32       14.64     88.16 o 
  11  18   0        4.63       39.68    100.02 o 
  12  18   0        8.76        2.70     36.42 o 
   1  19   0      201.58      128.99     19.20 o 
   2  19   0      123.37       82.72     18.05 o 
   3  19   0      887.38      953.68     48.70 o 
   4  19   0      652.71      644.37     40.75 o 
   5  19   0        4.79       35.25     16.51 o 
   6  19   0      409.30      443.60    103.51 o 
   7  19   0       36.34      125.18     91.77 o 
   8  19   0      293.12      247.32     49.13 o 
   9  19   0       48.23       -5.15     42.34 o 
  10  19   0      180.25      222.49    112.66 o 
  11  19   0      119.09      201.73    105.60 o 
   0  20   0       12.72      -26.20     26.20 o 
   1  20   0      167.63      143.07     20.88 o 
   2  20   0      163.90      163.47     22.33 o 
   3  20   0       13.55       27.63     15.54 o 
   4  20   0       73.23       49.39     18.73 o 
   5  20   0       23.17       -4.57     16.17 o 
   6  20   0       31.22       21.50     50.96 o 
   7  20   0       58.79       36.18     51.56 o 
   8  20   0       15.21      -34.71     48.12 o 
   9  20   0       92.92       56.57     51.38 o 
  10  20   0      115.89       46.70    100.30 o 
   1  21   0      339.98      282.97     44.49 o 
   2  21   0       73.14       90.77     24.59 o 
   3  21   0      252.82      281.42     28.49 o 
   4  21   0      669.34      625.63     90.43 o 
   5  21   0      362.14      197.45     58.48 o 
   6  21   0      620.97      611.33     71.91 o 
   7  21   0       54.03      -29.09     49.33 o 
   8  21   0      147.55      190.59     57.95 o 
   9  21   0       57.80       35.12     48.99 o 
  10  21   0      141.85      424.36    132.32 o 
   0  22   0      103.70      180.55     54.67 o 
   1  22   0       47.32      151.99     73.52 o 
   2  22   0      322.93      226.11     75.30 o 
   3  22   0       37.38      159.69     69.11 o 
   4  22   0      602.59      754.02     99.94 o 
   5  22   0      505.75      358.67     63.90 o 
   6  22   0       52.60       10.87     51.32 o 
   7  22   0      194.44      110.50     53.94 o 
   8  22   0        3.44       42.15     63.63 o 
   9  22   0      632.78      683.81     65.59 o 
   1  23   0      232.36      281.10     79.59 o 
   1  23   0       89.59       11.11     70.39 o 
   2  23   0      126.12       92.72     64.66 o 
   3  23   0      138.58       58.29     65.52 o 
   4  23   0      239.91      283.18     78.04 o 
   5  23   0       16.91      -53.87     53.87 o 
   6  23   0      191.18      178.77     69.81 o 
   7  23   0       35.68       41.12     68.84 o 
   8  23   0       33.32      102.73     73.07 o 
   0  24   0      137.79      276.77     83.31 o 
   1  24   0       13.90       47.60     68.98 o 
   1  24   0       46.76      148.87     70.96 o 
   2  24   0       96.39       33.18     71.86 o 
   2  24   0      134.73      276.66     80.48 o 
   3  24   0       23.76       44.02     66.49 o 
   3  24   0       13.21      -70.81     73.71 o 
   4  24   0      202.84      208.70     72.53 o 
   5  24   0       42.44        5.54     63.14 o 
   6  24   0      174.87      117.70     77.56 o 
   7  24   0      344.57      509.33     97.21 o 
   1  25   0       94.60      200.28     81.68 o 
   1  25   0      104.98      204.05     86.33 o 
   2  25   0       84.63       87.89     91.67 o 
   2  25   0       93.37      123.23     79.81 o 
   3  25   0      222.67      277.51     90.18 o 
   4  25   0      102.98      153.08     99.83 o 
   4  25   0      139.10       16.78     76.23 o 
   5  25   0      194.98      147.87    106.68 o 
   6  25   0      130.85      181.07    107.98 o 
   0  26   0       27.29       63.10     50.31 o 
   1  26   0        0.70       30.41     85.82 o 
   2  26   0       37.58      129.83     86.71 o 
   3  26   0      191.18      121.73     96.02 o 
   4  26   0       10.96      -76.47     82.32 o 
   1  27   0       85.03      120.48     43.74 o 
   2  27   0       21.62       36.67     36.21 o 
 -16   1   1      253.30      292.28     48.68 o 
 -15   1   1       38.37       42.17     29.56 o 
 -14   1   1        1.67       25.65     18.12 o 
 -13   1   1     1249.82     1374.30     61.30 o 
 -12   1   1      135.31      145.94     19.04 o 
 -11   1   1      881.68      823.07     37.78 o 
 -10   1   1     1671.85     1577.15     52.12 o 
  -9   1   1        0.42       15.61     11.68 o 
  -8   1   1     3105.29     2734.44    141.97 o 
  -7   1   1      493.98      423.96     50.68 o 
  -6   1   1     7041.59     6806.39    292.15 o 
  -5   1   1     8170.25     8305.39    153.21 o 
  -4   1   1      324.79      394.05     16.99 o 
  -3   1   1    46867.77    48623.53    837.01 o 
  -2   1   1      492.20      584.89     15.17 o 
  -1   1   1    12009.73    12614.87    502.34 o 
   0   1   1      491.73      610.00     13.16 o 
   1   1   1     3779.83     4473.03    178.97 o 
   2   1   1      741.07      915.06     17.32 o 
   3   1   1      726.65      775.00     23.59 o 
   4   1   1        2.94        9.70     10.27 o 
   5   1   1      433.82      415.52     24.64 o 
   6   1   1      100.60       95.68     15.46 o 
   7   1   1      250.10      285.93     23.40 o 
   8   1   1     6499.25     5415.30    244.82 o 
   9   1   1       59.74       80.12     42.57 o 
  10   1   1      979.01      856.37     81.10 o 
  11   1   1      291.83      236.85     61.75 o 
  12   1   1        7.14      -49.67     49.67 o 
  13   1   1      971.02     1109.41    108.05 o 
  14   1   1       53.49      155.27     71.86 o 
  15   1   1      716.92      740.79    107.11 o 
 -16   2   1      353.75      391.24     54.51 o 
 -15   2   1       31.81       55.71     29.23 o 
 -14   2   1      873.56      984.35     61.86 o 
 -13   2   1       35.21       59.39     17.56 o 
 -12   2   1      482.16      466.94     34.13 o 
 -11   2   1     1116.53     1136.20     86.19 o 
 -10   2   1       64.61       72.14     44.51 o 
  -9   2   1      251.37      268.08     47.32 o 
  -8   2   1      433.66      475.17     22.64 o 
  -7   2   1      428.99      440.46     20.60 o 
  -6   2   1     3686.94     3899.45     68.14 o 
  -5   2   1     2427.85     2469.92     48.95 o 
  -4   2   1      553.67      464.13     44.33 o 
  -3   2   1        0.89       34.26     22.60 o 
  -2   2   1     1725.61     2006.82     36.60 o 
  -1   2   1     3311.79     3195.28     41.06 o 
   0   2   1    13270.54    14113.49    251.28 o 
   1   2   1    11880.75    12680.92    227.23 o 
   2   2   1    10145.21    10597.83    175.68 o 
   3   2   1       38.82       18.30      5.46 o 
   4   2   1      444.83      495.29     17.55 o 
   5   2   1     1663.52     1576.88     35.51 o 
   6   2   1       24.69       20.59      7.89 o 
   7   2   1    10202.23     9566.29    289.90 o 
   8   2   1      131.64      145.54     34.35 o 
   9   2   1     1025.23      921.30     46.05 o 
  10   2   1      986.81      827.36     73.88 o 
  11   2   1      543.82      546.58     46.80 o 
  12   2   1      773.06      799.47     58.05 o 
  13   2   1      142.10      157.92     42.64 o 
  14   2   1        5.40       89.93     62.61 o 
  15   2   1       33.65        3.44     67.17 o 
 -16   3   1      119.52       53.21     48.75 o 
 -15   3   1       50.56       49.73     29.87 o 
 -14   3   1      367.55      317.48     37.52 o 
 -13   3   1        0.02       20.24     16.01 o 
 -12   3   1       19.46        3.12     15.30 o 
 -11   3   1        2.93        8.03     13.67 o 
 -10   3   1      495.83      553.46     27.15 o 
  -9   3   1        0.88       31.47      9.91 o 
  -8   3   1     1057.46     1052.01     31.09 o 
  -7   3   1        9.31        1.28      7.22 o 
  -6   3   1      669.49      712.79     62.02 o 
  -5   3   1      550.70      638.14     20.54 o 
  -4   3   1       32.14       49.44      7.31 o 
  -3   3   1     2529.90     2910.30     51.64 o 
  -2   3   1     4676.79     4855.59     80.93 o 
  -1   3   1       25.11       69.85      4.73 o 
   0   3   1     1601.97     1663.58     34.35 o 
   1   3   1    17133.03    18633.65    373.72 o 
   2   3   1       27.06       38.52      5.69 o 
   3   3   1       35.53       47.19      6.58 o 
   4   3   1      634.64      557.62     17.79 o 
   5   3   1       18.32       18.49      6.05 o 
   6   3   1      806.31      773.19     67.27 o 
   7   3   1     1111.93     1044.53     55.17 o 
   8   3   1      681.21      647.48     37.70 o 
   9   3   1      456.15      405.02     33.63 o 
  10   3   1      301.32      346.11     33.00 o 
  11   3   1      387.07      429.03     44.03 o 
  12   3   1        3.78      289.01     36.46 o 
  13   3   1      160.26      159.74     51.66 o 
  14   3   1      313.35      277.35     62.33 o 
  15   3   1      299.72      229.08     69.56 o 
 -15   4   1       22.78       19.14     40.46 o 
 -14   4   1      842.99      818.40     57.66 o 
 -13   4   1       97.57       89.29     20.00 o 
 -12   4   1        7.42       26.82     15.39 o 
 -11   4   1      331.55      324.64     25.18 o 
 -10   4   1      331.89      342.15     21.62 o 
  -9   4   1     1492.27     1353.63     37.38 o 
  -8   4   1       44.24       40.74      9.95 o 
  -7   4   1      278.91      289.18     15.73 o 
  -6   4   1       26.19       53.93      8.86 o 
  -5   4   1     1261.73     1229.73     28.88 o 
  -4   4   1     2388.79     2324.91     44.69 o 
  -3   4   1      540.20      518.18     19.74 o 
  -2   4   1     1153.86     1127.03     22.50 o 
  -1   4   1     1681.14     1925.39     44.41 o 
   0   4   1     2997.67     3022.08     57.54 o 
   1   4   1      690.29      673.28     15.69 o 
   2   4   1      476.34      513.05     15.51 o 
   3   4   1      242.17      237.61     11.20 o 
   4   4   1      813.40      853.63     21.38 o 
   5   4   1     2011.33     2034.04     42.78 o 
   6   4   1      104.91       52.06     34.22 o 
   7   4   1     2783.17     2574.71     97.76 o 
   8   4   1        3.71       14.70     27.72 o 
   9   4   1     2602.19     2487.40     83.00 o 
  10   4   1     1575.60     1589.27     64.34 o 
  11   4   1      144.23      168.23     32.49 o 
  12   4   1       80.07      117.67     33.40 o 
  13   4   1      604.93      713.79     86.08 o 
  14   4   1      157.31      156.91     60.74 o 
  15   4   1        4.68      -13.87     45.25 o 
 -15   5   1      235.33      241.44     47.21 o 
 -14   5   1      431.15      402.32     41.93 o 
 -13   5   1       74.93       59.63     19.65 o 
 -12   5   1      172.05      150.16     22.85 o 
 -11   5   1      454.17      395.07     28.18 o 
 -10   5   1        1.54        2.09     11.45 o 
  -9   5   1      172.86      189.46     15.83 o 
  -8   5   1      951.03      918.41     30.35 o 
  -7   5   1      300.90      322.11     17.43 o 
  -6   5   1     1285.67     1282.29     31.30 o 
  -5   5   1      449.44      451.76     16.99 o 
  -4   5   1      189.63      146.65     14.01 o 
  -3   5   1      838.75      713.95     28.58 o 
  -2   5   1     5931.29     5628.86    105.64 o 
  -1   5   1     7725.51     7920.03    118.12 o 
   0   5   1      395.14      426.32     13.83 o 
   1   5   1     3868.77     4089.34     77.40 o 
   2   5   1      504.37      502.61     17.66 o 
   3   5   1      140.22      202.02     11.26 o 
   4   5   1      119.66       83.90      8.52 o 
   5   5   1      318.80      338.84     15.95 o 
   6   5   1     1890.03     1653.50     38.41 o 
   7   5   1      897.62      910.24     28.09 o 
   8   5   1     2104.56     2075.13     87.43 o 
   9   5   1     1801.21     1777.57     82.08 o 
  10   5   1      171.75      172.31     39.75 o 
  11   5   1      311.30      316.50     37.71 o 
  12   5   1       18.09       60.82     47.92 o 
  13   5   1      113.16      114.68     58.54 o 
  14   5   1       54.89       88.38     55.40 o 
  15   5   1       22.22       -4.40     55.10 o 
 -15   6   1        7.99       24.41     30.04 o 
 -14   6   1        3.50       -7.67     30.47 o 
 -13   6   1       23.61        5.79     16.39 o 
 -12   6   1     1213.03     1166.91     49.73 o 
 -11   6   1      328.41      284.99     24.31 o 
 -10   6   1      437.76      452.38     28.51 o 
  -9   6   1      204.25      169.85     17.96 o 
  -8   6   1       35.94       41.99     10.00 o 
  -7   6   1       68.48       65.88      9.95 o 
  -6   6   1      261.52      306.93     15.34 o 
  -5   6   1      100.61      126.53     10.48 o 
  -4   6   1       15.07       21.92      9.24 o 
  -3   6   1      268.48      254.56     19.69 o 
  -2   6   1      452.70      494.75     17.40 o 
  -1   6   1     6067.44     6367.98    106.06 o 
   0   6   1     3101.91     3238.42     53.54 o 
   1   6   1       47.16       76.36      7.89 o 
   2   6   1        4.65       12.49      7.44 o 
   3   6   1      365.01      382.12     16.15 o 
   4   6   1       28.81       48.57      7.72 o 
   5   6   1       62.36       93.11      9.91 o 
   6   6   1      220.99      212.65     14.45 o 
   7   6   1      350.68      356.35     18.97 o 
   8   6   1      619.60      677.51     27.47 o 
   9   6   1       91.15      115.41     14.08 o 
  10   6   1      519.21      431.23     48.74 o 
  11   6   1      369.44      397.50     50.81 o 
  12   6   1       38.02       30.83     56.17 o 
  13   6   1      208.06      153.34     61.95 o 
  14   6   1        3.13       55.79     58.97 o 
  15   6   1       13.71      107.47     65.88 o 
 -15   7   1      194.61      215.92     47.65 o 
 -14   7   1      121.79      202.71     43.37 o 
 -13   7   1      107.94      173.97     26.47 o 
 -12   7   1       41.56       54.65     16.50 o 
 -11   7   1       56.63       14.17     14.31 o 
 -10   7   1      809.46      796.53     37.85 o 
  -9   7   1      343.85      316.17     23.31 o 
  -8   7   1      485.74      541.75     22.62 o 
  -7   7   1      157.93      177.32     12.97 o 
  -6   7   1     1870.53     1735.74     43.25 o 
  -5   7   1      585.80      666.88     23.75 o 
  -4   7   1     1063.61     1022.35     34.06 o 
  -3   7   1     3805.66     3350.89    109.47 o 
  -2   7   1        7.71       19.67      5.43 o 
  -1   7   1     3016.31     2969.42     53.85 o 
   0   7   1     8141.90     8949.33    147.57 o 
   1   7   1     1941.22     2092.86     41.37 o 
   2   7   1     1010.93     1006.20     28.12 o 
   3   7   1     1481.09     1337.24     34.29 o 
   4   7   1      419.41      371.11     16.99 o 
   5   7   1      500.30      472.43     20.20 o 
   6   7   1      430.05      342.44     17.83 o 
   7   7   1      237.75      242.97     16.60 o 
   8   7   1     1336.35     1385.79     38.00 o 
   9   7   1      230.75      206.56     17.52 o 
  10   7   1        5.69        3.73     13.08 o 
  11   7   1      733.60      700.80     64.78 o 
  12   7   1      145.27      165.17     30.08 o 
  13   7   1       86.72      110.88     28.59 o 
  14   7   1      185.90       90.75     66.62 o 
  15   7   1        8.22        7.45     66.84 o 
 -15   8   1       24.18      130.49     40.94 o 
 -14   8   1       52.97       39.93     34.25 o 
 -13   8   1      213.01      204.18     28.99 o 
 -12   8   1       86.09       62.57     19.84 o 
 -11   8   1       59.48       76.71     16.91 o 
 -10   8   1        5.63        3.89     12.48 o 
  -9   8   1      408.26      403.70     26.53 o 
  -8   8   1      231.76      213.72     17.80 o 
  -7   8   1      167.67      147.77     12.43 o 
  -6   8   1      206.27      253.24     20.94 o 
  -5   8   1      406.26      372.82     23.94 o 
  -4   8   1     1776.01     1575.03     46.41 o 
  -3   8   1     4116.77     3984.20    105.67 o 
  -2   8   1     5842.79     5791.99    110.94 o 
  -1   8   1     4125.58     4183.35     73.89 o 
   0   8   1     9464.71     9587.64    158.76 o 
   1   8   1      536.99      633.20     18.86 o 
   2   8   1     6614.89     6903.64    130.84 o 
   3   8   1     1744.51     1606.18     44.97 o 
   4   8   1      132.75      186.44     13.01 o 
   5   8   1     7961.74     7669.58    135.27 o 
   6   8   1      390.02      377.27     19.67 o 
   7   8   1     2969.25     2761.62     59.56 o 
   8   8   1     1261.86     1168.86     35.30 o 
   9   8   1      594.92      579.90     27.75 o 
  10   8   1     1047.70     1032.44     58.10 o 
  11   8   1        9.95       34.29     26.79 o 
  12   8   1      760.37      670.61     67.44 o 
  13   8   1       21.23       16.23     25.07 o 
  14   8   1       40.22       38.30     27.30 o 
  15   8   1       80.20       54.37     37.46 o 
 -15   9   1       22.32       39.44     35.61 o 
 -14   9   1        0.06       11.48     30.66 o 
 -13   9   1      100.43      101.29     28.56 o 
 -12   9   1        0.10        9.43     18.14 o 
 -11   9   1       35.88       19.45     16.74 o 
 -10   9   1      652.56      639.26     40.73 o 
  -9   9   1      931.50      925.32     39.91 o 
  -8   9   1      429.61      469.57     26.72 o 
  -7   9   1       89.81       95.62     15.22 o 
  -6   9   1       64.63       81.53     14.88 o 
  -5   9   1      720.95      695.01     33.90 o 
  -4   9   1        4.31        3.98      5.60 o 
  -3   9   1     1076.68     1195.91     34.62 o 
  -2   9   1     6359.64     7567.79    142.11 o 
  -1   9   1      277.81      347.93     13.84 o 
   0   9   1     1098.23     1195.75     27.82 o 
   1   9   1     3124.26     3343.15     62.26 o 
   2   9   1        8.24       15.50      7.56 o 
   3   9   1       75.02      101.67     11.80 o 
   4   9   1     1501.84     1681.89     39.27 o 
   5   9   1      369.36      344.19     18.36 o 
   6   9   1      372.65      402.09     20.53 o 
   7   9   1       13.94       26.23      9.85 o 
   8   9   1       76.14       66.92     14.27 o 
   9   9   1        2.01       13.92     10.40 o 
  10   9   1        4.06       48.44     28.65 o 
  11   9   1      573.90      559.73     59.36 o 
  12   9   1      135.34      138.43     37.04 o 
  13   9   1        4.89       64.74     27.41 o 
  14   9   1       53.46       64.61     34.31 o 
  15   9   1       36.56       17.94     34.00 o 
 -15  10   1       64.95      126.44     43.31 o 
 -14  10   1        1.43       10.54     31.59 o 
 -13  10   1      254.33      229.85     50.02 o 
 -12  10   1       38.36       50.64     21.18 o 
 -11  10   1       17.18      -10.69     16.12 o 
 -10  10   1      336.26      322.80     30.96 o 
  -9  10   1      259.01      221.68     25.01 o 
  -8  10   1        0.52       -3.54     10.16 o 
  -7  10   1      653.87      676.98     36.84 o 
  -6  10   1      243.56      229.77     21.39 o 
  -5  10   1      871.52     1048.20     35.14 o 
  -4  10   1        5.69       17.17      9.93 o 
  -3  10   1     1067.18      910.27     30.33 o 
  -2  10   1     3868.28     3905.64     71.38 o 
  -1  10   1      761.13      820.37     22.32 o 
   0  10   1     6024.47     6227.36    107.93 o 
   1  10   1       63.90       82.35      9.36 o 
   2  10   1     1627.40     1655.93     40.65 o 
   3  10   1     1452.41     1393.20     38.63 o 
   4  10   1     4004.13     4000.98     95.66 o 
   5  10   1     2323.60     2202.98     49.21 o 
   6  10   1        4.10        3.26      8.78 o 
   7  10   1     1906.35     1811.53     44.90 o 
   8  10   1     2274.43     2398.41     56.01 o 
   9  10   1       27.43       22.18     15.04 o 
  10  10   1       13.15       29.66     25.80 o 
  11  10   1      124.18      154.50     38.68 o 
  12  10   1        8.15       46.49     33.97 o 
  13  10   1      397.60      434.63     58.95 o 
  14  10   1       59.74       55.67     34.87 o 
 -14  11   1        0.37       46.72     36.44 o 
 -13  11   1       87.46      120.83     39.34 o 
 -12  11   1       59.57       26.64     19.71 o 
 -11  11   1      117.44      138.10     24.11 o 
 -10  11   1      962.95     1078.36     54.86 o 
  -9  11   1      420.36      397.92     28.91 o 
  -8  11   1      131.51      155.65     21.30 o 
  -7  11   1       22.43       15.27     13.01 o 
  -6  11   1     2963.65     2830.47     77.54 o 
  -5  11   1      820.29      814.01     28.92 o 
  -4  11   1      786.03      799.46     28.41 o 
  -3  11   1     2248.62     2232.50     57.64 o 
  -2  11   1       40.80       31.94      6.66 o 
  -1  11   1     2453.92     2427.77     48.95 o 
   0  11   1       49.71       74.82      8.78 o 
   1  11   1     5396.23     5530.75     98.37 o 
   2  11   1      852.36      860.71     25.01 o 
   3  11   1     2516.98     2585.42     61.02 o 
   4  11   1     3801.88     3509.26     86.98 o 
   5  11   1      200.87      238.37     18.43 o 
   6  11   1     2237.47     2152.74     50.17 o 
   7  11   1      166.92      178.66     17.96 o 
   8  11   1     1124.95     1104.88     40.53 o 
   9  11   1      325.02      305.33     27.69 o 
  10  11   1        4.78        7.74     25.55 o 
  11  11   1      195.40      269.58     47.58 o 
  12  11   1      156.10      222.28     59.38 o 
  13  11   1      163.96      180.81     41.48 o 
  14  11   1       71.42       97.88     37.68 o 
 -14  12   1       84.72       35.90     36.47 o 
 -13  12   1       44.08        8.50     34.29 o 
 -12  12   1      996.65     1007.94     58.19 o 
 -11  12   1       39.43       21.39     18.79 o 
 -10  12   1      690.95      685.11     44.63 o 
  -9  12   1        1.02      -12.24     12.24 o 
  -8  12   1      311.17      294.01     27.59 o 
  -7  12   1      402.81      373.09     29.53 o 
  -6  12   1     2638.67     2501.89     82.73 o 
  -5  12   1       30.01       54.61     14.16 o 
  -4  12   1     1716.60     1668.72     43.92 o 
  -3  12   1      302.90      361.50     20.99 o 
  -2  12   1       90.10      111.53      9.96 o 
  -1  12   1      965.89      982.15     25.89 o 
   0  12   1       15.37       -0.60      6.51 o 
   1  12   1       18.38       24.57      7.87 o 
   2  12   1      352.09      313.57     16.83 o 
   3  12   1       68.81      106.67     14.35 o 
   4  12   1      688.32      631.26     38.63 o 
   5  12   1       25.71       31.91     11.33 o 
   6  12   1        2.36        0.31     10.22 o 
   7  12   1       80.06       81.98     14.90 o 
   8  12   1        2.95       -3.83     13.16 o 
   9  12   1      385.58      344.38     30.10 o 
  10  12   1      411.29      455.75     57.53 o 
  11  12   1      743.50      693.23     68.46 o 
  12  12   1       60.95       57.59     35.47 o 
  13  12   1      123.37      170.30     43.77 o 
  14  12   1       45.17      129.38     42.13 o 
 -14  13   1        0.55       -9.96     35.72 o 
 -13  13   1       70.49       -9.47     34.02 o 
 -12  13   1      178.23      189.18     29.46 o 
 -11  13   1       23.35        3.81     18.04 o 
 -10  13   1      239.48      282.80     30.68 o 
  -9  13   1       93.98       76.35     19.03 o 
  -8  13   1      519.91      546.15     37.42 o 
  -7  13   1      129.75      133.45     23.96 o 
  -6  13   1       20.99       24.01     13.59 o 
  -5  13   1        1.01        8.20     12.65 o 
  -4  13   1      767.65      757.76     29.50 o 
  -3  13   1      413.04      385.84     22.30 o 
  -2  13   1       57.02       57.42      8.55 o 
  -1  13   1     1982.62     2084.48     45.19 o 
   0  13   1      954.86      957.46     27.55 o 
   1  13   1     1456.34     1339.84     33.66 o 
   2  13   1      533.82      512.35     22.22 o 
   3  13   1      251.72      259.61     18.01 o 
   4  13   1     2384.42     2241.40     58.51 o 
   5  13   1      117.25      105.92     15.53 o 
   6  13   1     3185.68     3173.50     76.69 o 
   7  13   1        5.80       -8.69     13.66 o 
   8  13   1      124.27      156.44     23.03 o 
   9  13   1       12.29       37.47     18.16 o 
  10  13   1      307.83      297.80     47.72 o 
  11  13   1      552.62      551.72     64.80 o 
  12  13   1        0.35       26.12     32.01 o 
  13  13   1      179.66      166.09     47.11 o 
 -13  14   1        0.24        2.44     36.42 o 
 -12  14   1     1054.88     1296.13     68.61 o 
 -11  14   1      199.38      197.84     29.69 o 
 -10  14   1      472.83      451.94     38.31 o 
  -9  14   1     1873.78     1959.22     62.78 o 
  -8  14   1      442.76      390.97     32.62 o 
  -7  14   1     1174.41     1202.46     55.27 o 
  -6  14   1      246.56      196.19     23.69 o 
  -5  14   1      337.82      346.84     27.70 o 
  -4  14   1     3011.38     3041.96     82.70 o 
  -3  14   1      219.53      224.24     17.63 o 
  -2  14   1     1284.34     1342.83     33.38 o 
  -1  14   1      377.93      364.72     18.37 o 
   0  14   1      222.54      254.02     15.60 o 
   1  14   1      608.72      608.37     24.62 o 
   2  14   1      799.26      743.21     27.72 o 
   3  14   1     1705.26     1612.29     41.72 o 
   4  14   1      100.48      113.57     16.26 o 
   5  14   1      304.16      355.95     24.32 o 
   6  14   1        0.04      -11.53     11.53 o 
   7  14   1      120.58      123.46     20.05 o 
   8  14   1      131.10      176.95     23.72 o 
   9  14   1     1406.24     1444.15     73.20 o 
  10  14   1       50.92      112.17     34.59 o 
  11  14   1      522.38      698.88     74.33 o 
  12  14   1      213.55      245.44     49.96 o 
  13  14   1       52.53      107.77     41.66 o 
 -13  15   1      227.97      200.05     51.22 o 
 -12  15   1        0.68      -20.64     24.34 o 
 -11  15   1        1.69        8.78     20.19 o 
 -10  15   1       82.16       84.92     24.06 o 
  -9  15   1       11.02       -5.58     15.08 o 
  -8  15   1      403.21      341.54     30.15 o 
  -7  15   1     1001.17      967.74     50.32 o 
  -6  15   1      243.94      248.86     25.90 o 
  -5  15   1      700.38      618.84     38.07 o 
  -4  15   1      185.31      173.72     20.98 o 
  -3  15   1       29.83       27.37     11.80 o 
  -2  15   1      154.92      180.15     13.47 o 
  -1  15   1       38.20       42.82      9.36 o 
   0  15   1       23.31       15.73      8.54 o 
   1  15   1      660.40      724.93     27.59 o 
   2  15   1      146.68      150.89     14.13 o 
   3  15   1      120.75      142.96     15.07 o 
   4  15   1      333.74      328.05     21.58 o 
   5  15   1       45.49       85.24     18.16 o 
   6  15   1      135.04      124.19     23.94 o 
   7  15   1       29.69       15.31     15.26 o 
   8  15   1       24.28       18.13     17.11 o 
   9  15   1       29.72       55.13     24.70 o 
  10  15   1       49.82       35.63     31.21 o 
  11  15   1       12.74       22.87     31.73 o 
  12  15   1       22.27       93.79     38.23 o 
  13  15   1        1.67        5.11     34.37 o 
 -13  16   1       23.80       32.45     37.28 o 
 -12  16   1       72.11       76.60     39.20 o 
 -11  16   1      261.57      301.15     35.39 o 
 -10  16   1       59.91       69.70     23.69 o 
  -9  16   1     1047.41     1178.58     61.32 o 
  -8  16   1      212.94      200.29     26.95 o 
  -7  16   1     1275.64     1299.97     60.41 o 
  -6  16   1       21.72       69.35     17.62 o 
  -5  16   1      522.89      491.46     34.60 o 
  -4  16   1       47.68       55.03     16.29 o 
  -3  16   1      217.80      215.48     25.89 o 
  -2  16   1     1722.43     1772.20     57.27 o 
  -1  16   1      259.21      283.69     17.08 o 
   0  16   1      535.25      625.69     25.95 o 
   1  16   1       32.88       22.29      9.05 o 
   2  16   1       44.54       28.24      9.97 o 
   3  16   1      247.19      268.99     19.91 o 
   4  16   1     1526.95     1506.63     43.25 o 
   5  16   1        5.63        4.92     15.30 o 
   6  16   1        0.09        0.88     16.09 o 
   7  16   1      213.13      251.52     30.86 o 
   8  16   1        5.36       -1.89     16.04 o 
   9  16   1       78.52       35.20     30.23 o 
  10  16   1       31.92        9.16     26.02 o 
  11  16   1      246.41      269.10     51.69 o 
  12  16   1      214.78      261.04     55.95 o 
 -12  17   1       79.64      183.01    106.52 o 
 -11  17   1      194.08      111.95     98.37 o 
 -10  17   1     1026.46      772.01    126.11 o 
  -9  17   1       84.32       51.41     20.16 o 
  -8  17   1      568.11      524.41     40.18 o 
  -7  17   1      477.64      509.64     38.59 o 
  -6  17   1      591.31      601.65     40.17 o 
  -5  17   1      385.04      408.04     32.53 o 
  -4  17   1      366.16      338.99     29.25 o 
  -3  17   1     1623.45     1698.89     57.96 o 
  -2  17   1      273.94      240.62     24.49 o 
  -1  17   1       12.61       -4.77     11.32 o 
   0  17   1      108.91       97.48     12.78 o 
   1  17   1      273.64      258.42     18.24 o 
   2  17   1      251.78      250.61     17.99 o 
   3  17   1      606.11      571.58     28.47 o 
   4  17   1     1374.35     1278.32     42.46 o 
   5  17   1       13.16       27.07     17.76 o 
   6  17   1       11.14       40.13     18.40 o 
   7  17   1       54.34       49.59     20.15 o 
   8  17   1       26.27       52.52     22.23 o 
   9  17   1       42.09       26.10     31.40 o 
  10  17   1      251.47      348.04     56.57 o 
  11  17   1      155.62      203.23     47.66 o 
  12  17   1       90.63       92.69     43.29 o 
 -12  18   1        2.22       93.64    108.25 o 
 -11  18   1       12.42      104.53     47.88 o 
 -10  18   1      162.15      148.40     48.55 o 
  -9  18   1       47.48       32.70     53.00 o 
  -8  18   1      268.33      306.08     32.97 o 
  -7  18   1       30.58        9.08     15.97 o 
  -6  18   1        4.52       27.97     15.97 o 
  -5  18   1      234.17      232.87     26.20 o 
  -4  18   1       20.71       -2.24     15.18 o 
  -3  18   1       61.00       56.45     17.42 o 
  -2  18   1      215.91      283.97     25.96 o 
  -1  18   1        5.17       -3.54     12.60 o 
   0  18   1        3.02      -11.97     11.97 o 
   1  18   1       14.43        0.52      9.33 o 
   2  18   1      158.94      203.78     15.80 o 
   3  18   1       59.75       39.41     13.10 o 
   4  18   1       44.44       33.53     14.69 o 
   5  18   1     1283.57     1085.93     54.28 o 
   6  18   1      150.86      158.71     25.02 o 
   7  18   1      116.30       84.73     23.51 o 
   8  18   1      117.66      114.14     25.62 o 
   9  18   1        2.10        3.54     25.22 o 
  10  18   1       73.19       67.30     38.02 o 
  11  18   1       24.64       52.92     38.32 o 
 -11  19   1      108.30       45.95    104.49 o 
 -10  19   1      264.30      539.47     57.12 o 
  -9  19   1       86.17       58.71     47.14 o 
  -8  19   1      502.07      513.86     56.55 o 
  -7  19   1      450.44      438.74     60.26 o 
  -6  19   1       74.86       30.95     18.26 o 
  -5  19   1      742.56      710.72     43.75 o 
  -4  19   1        4.05       15.48     16.52 o 
  -3  19   1        1.38       31.34     15.85 o 
  -2  19   1      357.43      348.13     29.78 o 
  -1  19   1      109.79      122.84     20.12 o 
   0  19   1      206.88      174.75     21.84 o 
   1  19   1        5.67       -0.12     13.33 o 
   2  19   1      217.68      240.81     18.27 o 
   3  19   1       27.11       23.05     14.21 o 
   4  19   1       10.22        7.18     15.82 o 
   5  19   1        3.65       -4.15     16.51 o 
   6  19   1       20.30       33.33     19.10 o 
   7  19   1      214.76      215.61     30.83 o 
   8  19   1        8.57       -2.09     18.87 o 
   9  19   1        1.41      -25.32     25.32 o 
  10  19   1      283.98      169.19     40.20 o 
  11  19   1        1.53       -1.24     30.81 o 
 -10  20   1       69.50      153.19     55.76 o 
  -9  20   1      388.69      459.12     67.07 o 
  -8  20   1        0.63      121.95     47.78 o 
  -7  20   1     1135.19     1138.71     85.48 o 
  -6  20   1       30.15       23.99     45.68 o 
  -5  20   1      295.80      345.48     78.09 o 
  -4  20   1       94.57      126.41     22.53 o 
  -3  20   1       59.00       57.97     18.76 o 
  -2  20   1      468.45      489.98     35.54 o 
  -1  20   1       10.32       -0.86     14.41 o 
   0  20   1      528.39      523.95     35.35 o 
   1  20   1      281.67      223.07     27.01 o 
   2  20   1      711.53      726.03     53.91 o 
   3  20   1     1577.78     1452.21     52.82 o 
   4  20   1      368.49      341.29     33.56 o 
   5  20   1      533.90      573.06     42.45 o 
   6  20   1        0.07      -11.82     17.46 o 
   7  20   1      252.01      239.93     32.69 o 
   8  20   1       86.13       68.61     31.02 o 
   9  20   1      169.10      137.82     37.29 o 
  10  20   1      201.65      236.65     43.86 o 
 -10  21   1       25.03       20.25     53.87 o 
  -9  21   1       50.13       38.89     54.37 o 
  -8  21   1       64.66       99.28     53.56 o 
  -7  21   1       40.88      106.58     68.16 o 
  -6  21   1      208.62      104.24     73.00 o 
  -5  21   1      115.33       64.72     63.41 o 
  -4  21   1      406.32      581.31     88.96 o 
  -3  21   1      176.67      189.91     71.79 o 
  -2  21   1     1013.04     1023.78     52.89 o 
  -1  21   1      634.33      543.40     38.01 o 
   0  21   1       59.02       67.57     22.19 o 
   1  21   1      592.70      691.90     54.01 o 
   2  21   1       48.01       59.40     25.28 o 
   3  21   1      113.78      169.28     31.78 o 
   4  21   1     1156.37     1020.61     68.07 o 
   5  21   1        2.70       12.49     19.38 o 
   6  21   1      525.82      551.05     91.14 o 
   7  21   1      299.15      283.53     34.34 o 
   8  21   1      190.77      248.52     41.02 o 
   9  21   1      269.42      256.22     42.33 o 
  10  21   1        9.94       52.67     32.17 o 
  -9  22   1      221.06      259.97     67.09 o 
  -8  22   1        1.53      -12.41     66.96 o 
  -7  22   1       70.82       72.51     67.99 o 
  -6  22   1       74.20       88.03     70.22 o 
  -5  22   1       81.95      107.10     68.38 o 
  -4  22   1      293.15      234.21     71.53 o 
  -3  22   1       24.14       60.78     69.36 o 
  -2  22   1       54.48      150.99     74.44 o 
  -1  22   1        7.44        6.62     63.49 o 
   0  22   1      179.63      240.68     79.99 o 
   1  22   1       89.76      137.01     69.80 o 
   2  22   1       81.27       47.88     27.13 o 
   3  22   1       39.65       46.59     28.15 o 
   4  22   1       83.82       98.84     30.12 o 
   5  22   1      124.85       69.71     73.81 o 
   6  22   1       67.68       79.25     61.07 o 
   7  22   1       84.38      142.11     70.35 o 
   7  22   1       54.91       76.25     76.61 o 
   8  22   1       20.60       30.15     31.01 o 
   9  22   1       56.98       84.27     33.91 o 
  -8  23   1       23.45       65.77     82.49 o 
  -7  23   1        7.42      -32.10     75.59 o 
  -6  23   1      198.18      232.74     83.01 o 
  -5  23   1        1.55       27.65     69.27 o 
  -4  23   1      132.54       23.15     67.02 o 
  -3  23   1       64.26       28.13     64.38 o 
  -2  23   1      221.45      268.63     81.39 o 
  -1  23   1      543.27      664.92    103.99 o 
   0  23   1        0.17      -32.54     32.54 o 
   1  23   1     1409.12     1702.10    146.82 o 
   2  23   1      633.81      868.68    115.72 o 
   3  23   1      803.51      906.53    115.34 o 
   4  23   1      922.48     1087.44    130.66 o 
   5  23   1       95.26       96.48     31.79 o 
   6  23   1     1041.77     1066.36     74.37 o 
   7  23   1      181.23      218.18     41.92 o 
   8  23   1      197.02      222.50     77.90 o 
  -7  24   1       53.65       28.28     24.19 o 
  -6  24   1       37.24       76.10     83.94 o 
  -5  24   1      154.94      161.30     82.07 o 
  -4  24   1       38.08       97.82     78.65 o 
  -3  24   1       23.86       95.37     75.80 o 
  -2  24   1       70.58      122.48     71.61 o 
  -1  24   1       11.59       28.82     67.65 o 
   0  24   1      222.87      254.89     81.16 o 
   1  24   1      210.91      251.98     85.71 o 
   2  24   1      303.09      591.03    100.40 o 
   3  24   1       87.83        3.99     70.08 o 
   4  24   1      226.08      246.91     93.63 o 
   5  24   1       75.00       94.73     89.01 o 
   6  24   1       29.63       26.55     87.24 o 
   7  24   1       80.92      221.32    116.90 o 
  -6  25   1        5.43        5.27     28.46 o 
  -5  25   1       39.00       50.12     35.06 o 
  -4  25   1       38.22      -16.78     32.20 o 
  -3  25   1       19.94       96.01     37.19 o 
  -2  25   1      120.99       95.67     85.63 o 
  -1  25   1      214.92      320.86     92.17 o 
   0  25   1      113.51      136.63     47.49 o 
   1  25   1      152.00      187.26     81.21 o 
   2  25   1      174.03      312.19     91.61 o 
   3  25   1      336.17      526.58    106.84 o 
   4  25   1      273.21      415.38    104.48 o 
   5  25   1       32.44      471.20    113.71 o 
   6  25   1      167.60       43.01     88.29 o 
  -4  26   1       63.10       44.98     37.51 o 
  -3  26   1      114.96      126.79     44.12 o 
  -2  26   1      191.21      205.36     47.50 o 
  -1  26   1        4.02       50.31     35.28 o 
   0  26   1      287.39      493.15    103.16 o 
   1  26   1        3.04      116.01     89.23 o 
   2  26   1      288.84      602.20    114.39 o 
   3  26   1      134.38      151.13     89.35 o 
   4  26   1      102.53      200.19     98.93 o 
  -1  27   1        1.50        8.49     33.67 o 
   0  27   1      178.82      261.33     51.52 o 
   1  27   1        6.98       16.12     33.86 o 
 -16   0   2      382.52      575.75     89.19 o 
 -15   0   2      455.28      422.00     51.14 o 
 -14   0   2      290.09      397.73     48.95 o 
 -13   0   2     1401.85     1441.64     89.07 o 
 -12   0   2        1.65       11.73     27.95 o 
 -11   0   2      104.55      128.49     27.39 o 
 -10   0   2       10.74       30.64     20.57 o 
  -9   0   2      154.44      119.15     24.72 o 
  -8   0   2       22.66        6.54     16.47 o 
  -7   0   2     1382.99     1430.13     61.81 o 
  -6   0   2     7672.49     7989.28    195.24 o 
  -5   0   2      850.63      810.84     32.45 o 
  -4   0   2     1677.28     1706.69     50.90 o 
  -3   0   2    32626.92    32705.71    731.57 o 
  -2   0   2     5992.22     6060.03    142.90 o 
  -1   0   2    16035.32    16975.18    382.86 o 
   0   0   2      341.77      353.25     17.89 o 
   1   0   2    32985.43    34928.39    690.11 o 
   2   0   2    17947.44    19352.66    811.03 o 
   3   0   2     2338.63     2353.07     86.09 o 
   5   0   2    13399.47    13036.36    395.10 o 
   6   0   2        2.00       16.10     17.77 o 
   7   0   2     8723.47     8090.43    262.76 o 
   8   0   2     5361.69     5286.27    186.40 o 
   9   0   2     2203.59     2056.09     96.26 o 
  10   0   2     3311.90     3148.06    131.58 o 
  11   0   2      562.79      551.44     47.28 o 
  12   0   2     1510.43     1529.34     96.20 o 
  13   0   2      258.72      242.04     43.56 o 
  14   0   2       54.31       72.95     34.37 o 
  15   0   2      999.96     1138.55    132.78 o 
 -16   1   2        1.04       29.59     44.91 o 
 -15   1   2       12.47       36.36     18.79 o 
 -14   1   2       42.20       48.86     19.71 o 
 -13   1   2      139.20      111.76     24.61 o 
 -12   1   2      209.77      210.98     24.35 o 
 -11   1   2       83.98       50.15     14.72 o 
 -10   1   2        8.84       11.60     13.51 o 
  -9   1   2        0.47       12.46     11.89 o 
  -8   1   2      232.80      218.81     17.89 o 
  -7   1   2      159.78      151.25     14.62 o 
  -6   1   2      161.25      129.97     12.68 o 
  -5   1   2     2973.21     3107.68     64.97 o 
  -4   1   2      399.05      437.67     17.04 o 
  -3   1   2      606.35      605.66     17.63 o 
  -2   1   2     1340.33     1482.09     29.74 o 
  -1   1   2     1468.97     1366.30     25.43 o 
   0   1   2     2861.89     3187.95     52.28 o 
   1   1   2     4897.21     5439.06     94.24 o 
   2   1   2    60187.30    63939.73   1142.03 o 
   3   1   2        4.23       -0.97      5.00 o 
   4   1   2        1.77        6.26      9.74 o 
   5   1   2       91.28      106.78      9.07 o 
   6   1   2      786.80      797.51     28.84 o 
   7   1   2      194.30      185.69     17.03 o 
   8   1   2     3081.72     3052.91     73.53 o 
   9   1   2     1065.31     1040.82     40.31 o 
  10   1   2      312.96      286.92     26.35 o 
  11   1   2        0.78       -2.87     15.60 o 
  12   1   2        1.01       28.13     17.78 o 
  13   1   2        1.03       -2.90     17.99 o 
  14   1   2       23.75       63.49     22.93 o 
  15   1   2        0.31      132.59     30.43 o 
 -16   2   2       13.32       65.49     44.87 o 
 -15   2   2      334.09      368.71     35.36 o 
 -14   2   2       17.13       29.77     20.89 o 
 -13   2   2      464.79      455.21     40.78 o 
 -12   2   2      182.41      159.57     22.78 o 
 -11   2   2        0.79      -12.31     12.31 o 
 -10   2   2      295.35      355.80     24.13 o 
  -9   2   2       35.57       42.42     11.22 o 
  -8   2   2       72.79       66.12     11.36 o 
  -7   2   2      189.52      233.43     15.68 o 
  -6   2   2      195.96      232.01     16.16 o 
  -5   2   2     5305.70     5962.00    113.37 o 
  -4   2   2       22.18       35.18      7.01 o 
  -3   2   2     6748.51     6733.18    113.22 o 
  -2   2   2     2624.92     2813.06     46.87 o 
  -1   2   2     3784.93     3883.70     62.27 o 
   0   2   2        1.37       -1.49      4.95 o 
   1   2   2     4719.13     5261.50     91.94 o 
   2   2   2    14172.96    14312.54    291.97 o 
   3   2   2     1020.02     1150.76     31.18 o 
   4   2   2     4490.38     4666.13    110.02 o 
   5   2   2     3542.36     3448.50     74.94 o 
   6   2   2        0.66        9.39      7.22 o 
   7   2   2     3694.26     3511.51     80.04 o 
   8   2   2     3353.59     3199.57     76.38 o 
   9   2   2       62.65       44.84     17.24 o 
  10   2   2     1948.86     2026.99     61.60 o 
  11   2   2       25.92       -8.90     16.34 o 
  12   2   2      448.81      509.80     35.79 o 
  13   2   2       10.26       45.79     20.28 o 
  14   2   2       35.89       34.88     24.40 o 
  15   2   2      223.81      248.62     40.09 o 
 -15   3   2      219.11      298.22     47.33 o 
 -14   3   2      455.96      523.04     45.20 o 
 -13   3   2       58.34       94.85     20.43 o 
 -12   3   2       40.45       55.66     17.26 o 
 -11   3   2       13.96       27.36     15.02 o 
 -10   3   2      148.33      110.84     16.44 o 
  -9   3   2        9.00        8.48      9.67 o 
  -8   3   2      313.37      316.73     18.86 o 
  -7   3   2      972.02      895.52     27.97 o 
  -6   3   2     2702.06     2769.88     55.61 o 
  -5   3   2     3696.97     3972.34     89.66 o 
  -4   3   2     1220.25     1275.88     28.97 o 
  -3   3   2     2752.69     2794.02     51.54 o 
  -2   3   2        7.59        2.47      3.53 o 
  -1   3   2     4199.93     4163.34     72.97 o 
   0   3   2     5388.67     5510.05     94.56 o 
   1   3   2      169.92      185.23     11.80 o 
   2   3   2      664.20      461.15     15.39 o 
   3   3   2     6410.61     6684.01    116.73 o 
   4   3   2     6340.87     6510.99    114.45 o 
   5   3   2     1014.80     1088.57     26.83 o 
   6   3   2     4685.52     4640.17     98.38 o 
   7   3   2     2339.74     2280.96     62.42 o 
   8   3   2     1729.97     1705.37     48.34 o 
   9   3   2     1165.92     1209.06     49.97 o 
  10   3   2      480.15      430.08     34.31 o 
  11   3   2       26.80       12.20     18.45 o 
  12   3   2       54.62       43.45     20.46 o 
  13   3   2       31.34       37.58     20.03 o 
  14   3   2       51.53      110.57     31.05 o 
  15   3   2      131.96      146.77     34.55 o 
 -15   4   2      184.50      146.70     37.97 o 
 -14   4   2      357.17      220.69     68.75 o 
 -13   4   2       39.88       95.78     55.13 o 
 -12   4   2      468.76      538.25     37.13 o 
 -11   4   2      110.02      124.67     18.51 o 
 -10   4   2       65.37       31.30     13.31 o 
  -9   4   2      694.68      681.29     26.83 o 
  -8   4   2       81.72       79.75     11.68 o 
  -7   4   2     1872.11     1844.37     42.47 o 
  -6   4   2     2639.23     2517.80     51.67 o 
  -5   4   2     2415.74     2479.46     53.14 o 
  -4   4   2     9854.49     9877.61    179.92 o 
  -3   4   2      295.55      365.10     11.15 o 
  -2   4   2      202.09      250.68      8.02 o 
  -1   4   2      606.80      640.33     17.62 o 
   0   4   2      775.44      751.40     20.03 o 
   1   4   2     3593.49     3805.85     69.23 o 
   2   4   2      300.94      384.64     15.30 o 
   3   4   2      186.06      171.33     11.14 o 
   4   4   2     6339.62     6553.25    115.73 o 
   5   4   2        1.35       17.77      6.24 o 
   6   4   2       59.82       51.96      8.78 o 
   7   4   2      103.09      103.49     11.62 o 
   8   4   2      219.64      217.25     17.65 o 
   9   4   2       85.70       58.22     18.10 o 
  10   4   2      297.29      314.58     30.65 o 
  11   4   2       45.81       56.35     20.24 o 
  12   4   2      128.50      152.37     26.84 o 
  13   4   2       94.25       71.91     27.77 o 
  14   4   2      192.69      265.50     39.49 o 
  15   4   2       22.42       30.28     28.04 o 
 -15   5   2       44.07       80.14     63.32 o 
 -14   5   2      193.99      184.12     33.36 o 
 -13   5   2       14.53       11.00     20.44 o 
 -12   5   2      231.85      236.01     23.90 o 
 -11   5   2       31.95       43.91     14.64 o 
 -10   5   2      348.32      287.25     23.57 o 
  -9   5   2      339.63      418.01     25.72 o 
  -8   5   2        0.21        3.73      7.68 o 
  -7   5   2      317.12      346.83     17.62 o 
  -6   5   2      499.30      567.05     19.54 o 
  -5   5   2       17.23        8.38      5.22 o 
  -4   5   2      189.50      204.88     13.01 o 
  -3   5   2        1.96       -0.55      4.68 o 
  -2   5   2      157.74      148.46      9.07 o 
  -1   5   2      647.72      648.29     18.57 o 
   0   5   2     1329.96     1328.72     32.72 o 
   1   5   2      457.57      489.81     18.61 o 
   2   5   2      875.55      812.21     24.64 o 
   3   5   2     4217.56     4333.21     80.39 o 
   4   5   2     2334.57     2287.81     53.51 o 
   5   5   2      243.86      248.05     13.97 o 
   6   5   2      909.28      932.41     26.21 o 
   7   5   2      349.70      276.01     15.72 o 
   8   5   2      262.29      273.27     17.88 o 
   9   5   2      867.86      929.19     47.82 o 
  10   5   2       98.39      163.86     28.41 o 
  11   5   2       25.51       48.34     20.48 o 
  12   5   2      135.30      163.51     27.23 o 
  13   5   2       80.68       85.37     28.30 o 
  14   5   2       48.91       66.64     29.16 o 
  15   5   2       21.80        9.41     25.40 o 
 -15   6   2       43.85      110.78     72.81 o 
 -14   6   2      279.50      262.62     37.58 o 
 -13   6   2      134.90      134.57     24.58 o 
 -12   6   2      238.09      245.24     28.73 o 
 -11   6   2      365.05      399.49     28.99 o 
 -10   6   2       10.16       13.86     12.82 o 
  -9   6   2     3996.07     3907.06     88.27 o 
  -8   6   2      440.97      428.22     24.88 o 
  -7   6   2     2409.66     2432.60     58.51 o 
  -6   6   2     4245.55     4281.08     89.22 o 
  -5   6   2     1725.90     1762.21     47.45 o 
  -4   6   2     3258.24     2796.11     59.73 o 
  -3   6   2      631.48      697.65     28.93 o 
  -2   6   2     5887.26     5757.13    110.26 o 
  -1   6   2     2628.68     2551.14     44.57 o 
   0   6   2       42.24       60.16      9.38 o 
   1   6   2     1600.73     1540.80     34.66 o 
   2   6   2     1495.48     1530.94     38.48 o 
   3   6   2      302.13      230.07     13.93 o 
   4   6   2      391.64      448.39     17.77 o 
   5   6   2      195.16      184.64     12.27 o 
   6   6   2     1675.64     1674.65     39.50 o 
   7   6   2      538.79      607.95     23.80 o 
   8   6   2      156.39      180.59     15.02 o 
   9   6   2      491.52      460.81     34.08 o 
  10   6   2        3.57        7.20     16.24 o 
  11   6   2       17.80       23.11     17.73 o 
  12   6   2      478.65      494.31     47.59 o 
  13   6   2        3.11       53.12     30.64 o 
  14   6   2       26.37       61.47     28.57 o 
  15   6   2       26.80       90.06     32.46 o 
 -15   7   2        4.67      -10.78     29.35 o 
 -14   7   2       98.93       83.76     28.56 o 
 -13   7   2      450.27      424.55     44.50 o 
 -12   7   2        2.69        8.90     18.17 o 
 -11   7   2       29.68       36.38     17.41 o 
 -10   7   2      611.43      641.78     34.33 o 
  -9   7   2      272.29      254.88     21.36 o 
  -8   7   2     2592.76     2368.44     59.44 o 
  -7   7   2      403.65      400.14     22.76 o 
  -6   7   2     2166.86     2052.49     50.35 o 
  -5   7   2     3309.50     3068.36     72.68 o 
  -4   7   2        6.19       23.53      9.79 o 
  -3   7   2     2760.32     2585.92     65.62 o 
  -2   7   2      522.75      626.97     21.39 o 
  -1   7   2     2304.78     2328.32     48.97 o 
   0   7   2      584.02      611.84     19.72 o 
   1   7   2      156.18      164.32     12.53 o 
   2   7   2     1497.99     1522.55     37.87 o 
   3   7   2      655.78      681.37     25.53 o 
   4   7   2     1459.47     1505.88     35.97 o 
   5   7   2     2962.06     3060.94     61.36 o 
   6   7   2        2.30       -6.83      6.83 o 
   7   7   2      556.94      551.72     23.92 o 
   8   7   2      798.74      835.57     28.86 o 
   9   7   2       16.54       40.85     18.12 o 
  10   7   2      106.02      112.55     22.48 o 
  11   7   2      369.44      281.73     30.75 o 
  12   7   2        2.04      -22.95     22.95 o 
  13   7   2      201.84      242.12     47.15 o 
  14   7   2      146.95      169.05     35.59 o 
  15   7   2      195.64      213.96     40.11 o 
 -15   8   2        1.33       24.63     27.23 o 
 -14   8   2       30.17       67.39     22.40 o 
 -13   8   2       71.29      109.26     25.20 o 
 -12   8   2       73.46       84.92     22.24 o 
 -11   8   2      609.27      598.87     41.20 o 
 -10   8   2        3.57        1.32     13.70 o 
  -9   8   2        1.16       -2.05     10.65 o 
  -8   8   2       19.41       27.53     11.05 o 
  -7   8   2      191.92      186.32     16.40 o 
  -6   8   2      968.69      989.62     33.36 o 
  -5   8   2       36.45       44.98      6.80 o 
  -4   8   2     1693.07     1682.03     50.02 o 
  -3   8   2     4738.32     4934.87    112.36 o 
  -2   8   2        9.00       11.93      5.79 o 
  -1   8   2     4752.39     4940.46     87.21 o 
   0   8   2       30.54       33.36      7.14 o 
   1   8   2      294.71      277.17     16.29 o 
   2   8   2      368.58      356.61     21.11 o 
   3   8   2       22.69       56.20     10.41 o 
   4   8   2      769.31      813.08     26.30 o 
   5   8   2       12.11       28.68      9.87 o 
   6   8   2      306.46      315.57     18.15 o 
   7   8   2      121.57      133.51     13.53 o 
   8   8   2      449.33      471.24     27.64 o 
   9   8   2       52.76       47.61     18.25 o 
  10   8   2       27.28       28.96     18.09 o 
  11   8   2      210.01      228.98     58.70 o 
  12   8   2      503.12      488.50     59.95 o 
  13   8   2      180.51      114.98     39.47 o 
  14   8   2       14.30       10.09     27.00 o 
 -15   9   2       81.85       89.70     40.15 o 
 -14   9   2        0.36       22.50     21.35 o 
 -13   9   2      193.61      238.55     31.28 o 
 -12   9   2      103.67       99.12     23.90 o 
 -11   9   2      705.94      685.63     44.01 o 
 -10   9   2      401.69      431.76     32.02 o 
  -9   9   2        1.22        8.30     14.30 o 
  -8   9   2     2696.07     2783.24     79.98 o 
  -7   9   2      551.23      600.24     26.93 o 
  -6   9   2     1944.56     1950.26     48.85 o 
  -5   9   2     6596.24     6173.13    133.93 o 
  -4   9   2     3660.31     3662.78     90.20 o 
  -3   9   2     7380.50     6784.91    131.22 o 
  -2   9   2     1347.68     1360.57     35.65 o 
  -1   9   2       68.77       47.64      7.16 o 
   0   9   2     3655.54     3646.81     68.57 o 
   1   9   2     1129.25     1268.31     37.28 o 
   2   9   2     5962.79     5940.43    129.51 o 
   3   9   2       18.84       29.18      9.27 o 
   4   9   2      461.10      457.52     21.43 o 
   5   9   2       29.33        5.15      8.63 o 
   6   9   2     1045.03     1015.59     31.10 o 
   7   9   2       33.79       40.12     10.55 o 
   8   9   2        1.87        0.21     11.22 o 
   9   9   2      259.73      299.04     28.84 o 
  10   9   2      481.62      485.06     37.16 o 
  11   9   2       39.23       52.35     30.80 o 
  12   9   2      160.08      167.23     41.15 o 
  13   9   2      355.55      341.19     54.59 o 
  14   9   2       44.95       58.54     29.27 o 
 -14  10   2      178.02      216.15     32.49 o 
 -13  10   2       40.05       35.11     22.15 o 
 -12  10   2       88.70       80.77     22.66 o 
 -11  10   2       65.54       46.45     19.84 o 
 -10  10   2        1.17        9.75     15.08 o 
  -9  10   2      259.94      242.40     26.29 o 
  -8  10   2      443.88      385.85     30.49 o 
  -7  10   2      928.36      980.44     46.39 o 
  -6  10   2      496.90      428.74     29.51 o 
  -5  10   2      977.42     1071.86     48.60 o 
  -4  10   2      244.84      216.15     19.80 o 
  -3  10   2      610.16      558.54     24.55 o 
  -2  10   2     2154.13     2059.35     49.83 o 
  -1  10   2     3721.78     4100.33     75.88 o 
   0  10   2     3435.77     3546.76     67.74 o 
   1  10   2     1816.89     2000.18     43.48 o 
   2  10   2      375.06      450.47     22.48 o 
   3  10   2     2597.95     2670.85     68.63 o 
   4  10   2       24.88       32.90      9.45 o 
   5  10   2      880.36      839.66     29.58 o 
   6  10   2        2.69       15.07     10.05 o 
   7  10   2     1090.61     1126.30     34.42 o 
   8  10   2       95.91       96.51     18.97 o 
   9  10   2      891.27      914.36     48.60 o 
  10  10   2      596.86      627.96     63.46 o 
  11  10   2      287.82      270.08     46.82 o 
  12  10   2      486.94      450.75     60.11 o 
  13  10   2        6.91       10.65     30.64 o 
  14  10   2       87.80        9.15     32.66 o 
 -14  11   2       11.17      -23.19     23.19 o 
 -13  11   2       45.75       42.74     22.78 o 
 -12  11   2       74.36      106.78     25.59 o 
 -11  11   2      306.45      351.08     34.70 o 
 -10  11   2      576.30      613.86     41.94 o 
  -9  11   2      261.94      303.58     29.87 o 
  -8  11   2        3.80       -5.04     13.22 o 
  -7  11   2       47.32       43.04     15.48 o 
  -6  11   2     1800.72     1575.57     53.54 o 
  -5  11   2     1190.90     1173.63     51.66 o 
  -4  11   2      636.23      728.54     42.21 o 
  -3  11   2     1671.01     1586.58     42.14 o 
  -2  11   2     1749.42     1625.32     43.18 o 
  -1  11   2       34.13       41.76      7.75 o 
   0  11   2     4009.08     4189.85     78.90 o 
   1  11   2       47.31       73.70     10.20 o 
   2  11   2      285.46      329.69     19.80 o 
   3  11   2      213.86      200.12     19.28 o 
   4  11   2        2.10      -10.65     10.65 o 
   5  11   2       84.86       72.33     12.18 o 
   6  11   2     1641.69     1604.91     43.34 o 
   7  11   2      269.16      309.00     20.47 o 
   8  11   2      366.48      391.75     31.22 o 
   9  11   2       83.66      112.95     25.80 o 
  10  11   2       46.99       27.70     28.86 o 
  11  11   2        8.63        8.20     26.97 o 
  12  11   2      748.96      712.10     72.98 o 
  13  11   2        2.77       27.69     31.46 o 
  14  11   2       60.84      124.50     41.85 o 
 -14  12   2        0.50       40.93     38.65 o 
 -13  12   2       61.84      103.09     27.77 o 
 -12  12   2      689.53      649.49     47.96 o 
 -11  12   2      137.10      141.72     26.77 o 
 -10  12   2      255.55      212.23     27.24 o 
  -9  12   2      245.34      202.62     25.61 o 
  -8  12   2       87.47       83.33     18.93 o 
  -7  12   2       33.39       17.33     14.04 o 
  -6  12   2       91.08      113.23     18.69 o 
  -5  12   2     1680.07      847.30     87.88 o 
  -4  12   2      830.48      819.29     40.49 o 
  -3  12   2        2.32       -1.58      8.71 o 
  -2  12   2     4531.79     4293.78     91.76 o 
  -1  12   2      581.15      649.88     22.94 o 
   0  12   2     1442.12     1439.36     35.73 o 
   1  12   2     1020.24      972.75     28.95 o 
   2  12   2     1283.23     1228.97     33.12 o 
   3  12   2     2525.83     2409.10     66.16 o 
   4  12   2     1571.11     1481.82     48.94 o 
   5  12   2     2537.74     2453.94     62.34 o 
   6  12   2       24.84       20.48     10.45 o 
   7  12   2      315.95      343.85     24.51 o 
   8  12   2      818.74      819.68     44.20 o 
   9  12   2      245.10      212.71     41.99 o 
  10  12   2      326.45      341.42     50.12 o 
  11  12   2      758.53      633.74     69.29 o 
  12  12   2      380.62      490.18     64.00 o 
  13  12   2        2.32       65.58     35.21 o 
 -14  13   2        7.29       17.23     36.10 o 
 -13  13   2      129.25      132.02     29.34 o 
 -12  13   2       51.06       84.86     24.99 o 
 -11  13   2       73.21       90.85     24.10 o 
 -10  13   2       56.85       59.33     18.60 o 
  -9  13   2      291.42      322.06     31.85 o 
  -8  13   2       59.00       71.55     19.01 o 
  -7  13   2       21.80       15.78     15.10 o 
  -6  13   2       61.02       46.93     15.52 o 
  -5  13   2        5.97       17.58      9.18 o 
  -4  13   2        0.49       12.73     11.64 o 
  -3  13   2      105.72      116.33     14.14 o 
  -2  13   2      987.17      947.39     35.46 o 
  -1  13   2      517.48      506.80     20.75 o 
   0  13   2        9.92       14.63      8.07 o 
   1  13   2     3079.02     3103.39     64.02 o 
   2  13   2      962.94      955.55     30.26 o 
   3  13   2      250.69      270.84     23.30 o 
   4  13   2     2796.78     2824.23     76.56 o 
   5  13   2      326.54      313.00     23.31 o 
   6  13   2     4477.52     4377.29     99.04 o 
   7  13   2        1.36       22.82     13.76 o 
   8  13   2     1115.65      986.06     76.69 o 
   9  13   2      450.39      339.30     50.13 o 
  10  13   2       10.50       19.69     29.52 o 
  11  13   2      390.85      434.03     58.57 o 
  12  13   2       60.27       41.60     33.05 o 
  13  13   2      233.32      383.23     61.75 o 
 -13  14   2       18.03       17.91     23.18 o 
 -12  14   2       90.55       86.52     26.04 o 
 -11  14   2       57.44       47.80     21.15 o 
 -10  14   2      229.36      213.35     29.49 o 
  -9  14   2      175.23      182.24     26.05 o 
  -8  14   2      341.46      255.59     27.69 o 
  -7  14   2      275.34      249.36     26.99 o 
  -6  14   2        0.56        1.76     10.16 o 
  -5  14   2        0.79      -10.49     10.49 o 
  -4  14   2       96.45      109.96     18.47 o 
  -3  14   2       48.79       61.43     12.74 o 
  -2  14   2      114.26      126.98     15.79 o 
  -1  14   2      690.56      699.62     25.49 o 
   0  14   2        0.15       -3.23      7.88 o 
   1  14   2       31.96       26.50      9.27 o 
   2  14   2      208.96      226.75     16.97 o 
   3  14   2      621.95      627.24     30.71 o 
   4  14   2      881.40      763.85     39.59 o 
   5  14   2      159.06      146.71     17.89 o 
   6  14   2      283.98      260.65     22.20 o 
   7  14   2       85.80       97.39     17.61 o 
   8  14   2       28.89       31.25     24.28 o 
   9  14   2      145.10      202.89     41.62 o 
  10  14   2       84.59       71.54     34.73 o 
  11  14   2      183.67      181.68     44.25 o 
  12  14   2        0.24      -15.07     29.19 o 
  13  14   2        1.64       44.23     37.74 o 
 -13  15   2        7.43       -7.88     21.75 o 
 -12  15   2      151.96      141.39     30.72 o 
 -11  15   2       25.75       40.32     23.21 o 
 -10  15   2      557.79      567.00     43.95 o 
  -9  15   2       63.05       57.07     20.24 o 
  -8  15   2      255.02      248.83     29.04 o 
  -7  15   2       91.69       56.10     15.08 o 
  -6  15   2       89.69       90.68     19.39 o 
  -5  15   2       15.29        4.15     12.25 o 
  -4  15   2      122.09      116.21     19.27 o 
  -3  15   2       14.45       33.53     13.34 o 
  -2  15   2       83.50       73.30     14.59 o 
  -1  15   2     3817.63     3729.93     94.42 o 
   0  15   2      153.32      163.89     14.51 o 
   1  15   2      932.81      929.08     31.99 o 
   2  15   2       22.74       31.68     10.42 o 
   3  15   2     2655.82     2569.45     65.11 o 
   4  15   2      899.99      897.56     44.29 o 
   5  15   2       29.55       53.11     14.83 o 
   6  15   2     1826.74     1809.50     54.71 o 
   7  15   2      185.61      132.71     22.18 o 
   8  15   2      635.15      608.64     50.96 o 
   9  15   2      406.32      448.18     46.46 o 
  10  15   2       60.31       41.80     25.38 o 
  11  15   2     1163.40     1317.00     81.32 o 
  12  15   2       14.89      112.97     37.75 o 
 -12  16   2        8.77       20.76     23.92 o 
 -11  16   2      235.92      254.20     33.37 o 
 -10  16   2      121.08      106.24     23.85 o 
  -9  16   2      887.00      851.63     51.99 o 
  -8  16   2      174.77      188.09     27.25 o 
  -7  16   2      202.28      250.51     28.53 o 
  -6  16   2       21.91       30.47     15.44 o 
  -5  16   2       32.76       31.12     12.95 o 
  -4  16   2        1.25      -12.07     12.07 o 
  -3  16   2       24.44       18.08     13.25 o 
  -2  16   2     1719.51     1784.77     53.15 o 
  -1  16   2      138.71      133.60     18.05 o 
   0  16   2      881.96      935.69     39.83 o 
   1  16   2       57.71       55.31     11.53 o 
   2  16   2      197.31      233.76     18.10 o 
   3  16   2      255.77      277.66     22.26 o 
   4  16   2      413.50      378.36     26.54 o 
   5  16   2      461.17      474.20     29.66 o 
   6  16   2       44.01       94.14     16.87 o 
   7  16   2      235.83      279.80     29.16 o 
   8  16   2      202.90      134.10     31.29 o 
   9  16   2       55.85       67.93     27.42 o 
  10  16   2       69.75       86.57     31.98 o 
  11  16   2       45.21      -10.02     28.20 o 
  12  16   2      497.29      476.78     66.34 o 
 -12  17   2       51.19       66.97     27.10 o 
 -11  17   2      281.43      346.95     40.48 o 
 -10  17   2       52.00       39.14     21.15 o 
  -9  17   2       30.34       45.13     20.88 o 
  -8  17   2       19.75       17.75     16.16 o 
  -7  17   2        4.66       31.28     18.23 o 
  -6  17   2       23.96       14.84     16.77 o 
  -5  17   2       29.94       15.62     12.81 o 
  -4  17   2      143.62      134.33     20.54 o 
  -3  17   2       17.62       10.43     13.36 o 
  -2  17   2        1.22       23.42     15.76 o 
  -1  17   2       36.47       26.20     13.52 o 
   0  17   2       83.13       91.20     16.24 o 
   1  17   2     1098.37     1024.53     42.79 o 
   2  17   2      217.81      220.64     18.29 o 
   3  17   2       33.13       29.21     12.84 o 
   4  17   2      260.51      217.27     21.74 o 
   5  17   2       92.99       58.24     18.36 o 
   6  17   2       99.49       96.19     20.24 o 
   7  17   2      181.46      171.63     31.40 o 
   8  17   2        1.32        8.18     23.07 o 
   9  17   2      235.06      253.34     39.53 o 
  10  17   2       22.76       34.85     28.47 o 
  11  17   2      153.75      182.33     37.82 o 
  12  17   2       46.90       68.77     60.27 o 
 -11  18   2      192.44      173.30     33.30 o 
 -10  18   2      134.97      171.34     28.82 o 
  -9  18   2      190.29      292.18     39.30 o 
  -8  18   2      360.50      330.39     35.02 o 
  -7  18   2      287.62      331.81     32.54 o 
  -6  18   2       55.57       51.11     18.46 o 
  -5  18   2        2.59       -2.75     12.98 o 
  -4  18   2        1.77       24.56     15.18 o 
  -3  18   2      101.02       73.18     18.82 o 
  -2  18   2     1070.77     1160.19     54.48 o 
  -1  18   2       63.06       41.40     15.18 o 
   0  18   2     1377.00     1346.82     47.77 o 
   1  18   2        3.80        8.52     12.76 o 
   2  18   2       87.39       70.89     15.11 o 
   3  18   2       69.75       66.52     15.03 o 
   4  18   2       56.84       61.14     15.71 o 
   5  18   2     1506.19     1529.42     52.88 o 
   6  18   2       24.63       26.47     18.44 o 
   7  18   2       14.56       27.55     22.26 o 
   8  18   2      249.20      251.74     37.22 o 
   9  18   2       47.94       82.42     28.42 o 
  10  18   2      446.65      462.90     51.91 o 
  11  18   2        7.51        8.65     29.52 o 
 -11  19   2       54.40       12.93     25.52 o 
 -10  19   2      433.99      485.03     46.30 o 
  -9  19   2        5.12       -6.13     17.90 o 
  -8  19   2      277.43      264.71     31.42 o 
  -7  19   2       68.46       63.53     22.48 o 
  -6  19   2       60.53       49.81     19.55 o 
  -5  19   2      167.05       94.53     16.28 o 
  -4  19   2      104.52       78.92     19.72 o 
  -3  19   2      824.74      825.36     47.60 o 
  -2  19   2      591.16      532.84     37.56 o 
  -1  19   2     1160.76     1069.09     52.24 o 
   0  19   2        0.58        8.69     13.97 o 
   1  19   2      409.16      445.92     29.61 o 
   2  19   2      185.24      193.34     21.71 o 
   3  19   2        9.72       20.22     15.97 o 
   4  19   2      193.70      187.11     22.09 o 
   5  19   2       31.88       33.71     18.78 o 
   6  19   2      277.71      241.79     30.20 o 
   7  19   2       15.20        2.10     24.25 o 
   8  19   2       23.30       20.75     24.43 o 
   9  19   2       58.44       46.37     28.33 o 
  10  19   2       27.96       20.93     30.18 o 
 -10  20   2       83.97       76.62     26.70 o 
  -9  20   2       45.55       29.44     20.98 o 
  -8  20   2      188.21      136.40     28.07 o 
  -7  20   2      131.23      150.00     27.22 o 
  -6  20   2       14.96       28.53     19.54 o 
  -5  20   2      269.40      233.20     32.75 o 
  -4  20   2      102.30       86.76     23.92 o 
  -3  20   2      250.09      272.31     28.97 o 
  -2  20   2       47.36       34.59     17.57 o 
  -1  20   2       14.45        9.70     15.88 o 
   0  20   2      144.69      151.80     23.29 o 
   1  20   2        5.57        5.70     13.22 o 
   2  20   2        2.63       15.05     14.24 o 
   3  20   2      262.29      299.16     30.83 o 
   4  20   2      153.75      158.75     30.35 o 
   5  20   2       67.63       40.34     20.23 o 
   6  20   2        2.06       44.57     20.94 o 
   7  20   2      260.72      202.18     36.31 o 
   8  20   2      103.06      105.29     32.05 o 
   9  20   2       21.01       40.43     28.44 o 
  10  20   2        0.37       11.52     27.15 o 
 -10  21   2      512.97      614.88     47.09 o 
  -9  21   2       23.58       21.79     22.89 o 
  -8  21   2       99.59      113.01     26.36 o 
  -7  21   2      129.18       97.36     24.60 o 
  -6  21   2        6.81       -7.40     18.14 o 
  -5  21   2       37.85       58.63     23.44 o 
  -4  21   2       53.80       68.96     21.26 o 
  -3  21   2      488.16      490.26     39.28 o 
  -2  21   2       40.37       49.56     19.61 o 
  -1  21   2      626.54      620.33     41.54 o 
   0  21   2      434.34      316.73     31.24 o 
   1  21   2      460.56      489.63     32.82 o 
   2  21   2      393.34      442.37     44.59 o 
   3  21   2       60.13       79.12     27.79 o 
   4  21   2      453.37      433.68     43.48 o 
   5  21   2        8.08       19.12     24.04 o 
   6  21   2      128.12      119.43     32.37 o 
   7  21   2       68.65       50.10     27.62 o 
   8  21   2      113.10      112.40     34.72 o 
   9  21   2       18.06       23.63     30.87 o 
  -9  22   2      317.09      383.22     42.38 o 
  -8  22   2        1.19       15.32     21.25 o 
  -7  22   2      235.61      278.00     35.48 o 
  -6  22   2       36.55       66.24     26.29 o 
  -5  22   2      509.30      537.16     43.64 o 
  -4  22   2      616.81      653.55     45.95 o 
  -3  22   2        5.40       10.47     17.35 o 
  -2  22   2     1139.65     1130.78     58.03 o 
  -1  22   2      145.74      197.03     25.48 o 
   0  22   2      272.93      331.41     31.80 o 
   1  22   2      686.75      666.53     66.15 o 
   2  22   2       61.94       81.44     28.38 o 
   3  22   2      636.34      600.83     52.57 o 
   4  22   2       24.36       86.39     27.55 o 
   5  22   2      312.30      314.64     54.82 o 
   6  22   2        0.32        2.44     32.41 o 
   7  22   2        6.87       26.18     38.43 o 
   8  22   2        0.44       32.80     40.05 o 
  -8  23   2        1.76      -12.14     22.76 o 
  -7  23   2        3.84       30.50     25.46 o 
  -6  23   2       26.53       -1.95     21.17 o 
  -5  23   2       23.67       65.98     22.48 o 
  -4  23   2       16.55      -10.49     19.07 o 
  -3  23   2      195.40      210.48     29.12 o 
  -2  23   2       65.40       77.28     22.04 o 
  -1  23   2       52.28       22.23     23.22 o 
   0  23   2        0.41       -3.75     24.83 o 
   1  23   2        3.49       20.97     28.23 o 
   2  23   2        0.29       41.31     30.82 o 
   3  23   2        0.77       38.19     23.34 o 
   4  23   2        0.16       25.51     24.79 o 
   5  23   2       12.58       65.90     29.27 o 
   6  23   2       10.65       39.14     38.57 o 
   7  23   2      248.64      339.95     61.81 o 
  -7  24   2       95.33      106.03     29.10 o 
  -6  24   2       31.21        0.42     22.51 o 
  -5  24   2       51.84       93.80     26.49 o 
  -4  24   2      272.39      301.20     35.00 o 
  -3  24   2        1.47       54.15     20.96 o 
  -2  24   2      384.00      340.78     54.30 o 
  -1  24   2      219.37      232.36     46.00 o 
   0  24   2      462.19      387.10     56.89 o 
   1  24   2      172.43      129.07     39.14 o 
   2  24   2       43.42       41.45     31.36 o 
   3  24   2      281.52      249.50     47.56 o 
   4  24   2       19.62        3.07     26.96 o 
   5  24   2        4.63       20.37     30.17 o 
   6  24   2        7.74       14.64     38.11 o 
  -5  25   2      103.44       85.94     26.74 o 
  -4  25   2       12.87       11.48     27.18 o 
  -3  25   2       65.65       76.71     37.65 o 
  -2  25   2       12.96        7.02     31.16 o 
  -1  25   2      429.46      444.90     61.80 o 
   0  25   2       53.90      111.92     40.26 o 
   1  25   2       88.06      110.78     40.94 o 
   2  25   2        3.48      -12.63     29.40 o 
   3  25   2       62.45       32.09     35.28 o 
   4  25   2       71.89       84.45     30.93 o 
   5  25   2       24.90       42.77     40.10 o 
  -3  26   2       24.26       30.26     38.02 o 
  -2  26   2        8.46       34.77     36.54 o 
  -1  26   2       16.43       42.36     36.52 o 
   0  26   2       16.49       12.11     33.38 o 
   1  26   2       34.76       94.32     38.85 o 
   2  26   2       37.84       63.80     37.40 o 
   3  26   2        6.38       27.29     34.12 o 
 -15   1   3        4.89       21.84     23.29 o 
 -14   1   3       12.62       -2.77     16.52 o 
 -13   1   3       40.90       60.42     20.78 o 
 -12   1   3       45.63       58.55     19.77 o 
 -11   1   3     1079.36     1096.27     50.78 o 
 -10   1   3       61.90       62.28     16.69 o 
  -9   1   3       48.22       50.98     13.96 o 
  -8   1   3     2135.39     2229.50     55.88 o 
  -7   1   3       36.49       43.58     10.52 o 
  -6   1   3    13226.16    13139.05    239.35 o 
  -5   1   3      563.75      510.47     20.71 o 
  -4   1   3     1567.39     1556.79     34.88 o 
  -3   1   3       91.08      138.76     10.13 o 
  -2   1   3      735.10      634.27     17.16 o 
  -1   1   3     1591.83     1620.06     89.48 o 
   0   1   3     1876.25     1723.63     95.11 o 
   1   1   3     5497.83     5737.32    182.97 o 
   2   1   3    25745.85    27717.90    805.36 o 
   3   1   3     3211.30     3410.48    120.90 o 
   4   1   3     6272.59     6452.23    210.41 o 
   5   1   3     2350.04     1952.92     66.18 o 
   6   1   3      136.33      134.29     18.20 o 
   7   1   3     1214.52     1241.48     97.16 o 
   8   1   3       31.64       13.95     15.10 o 
   9   1   3     2264.69     2230.91     74.65 o 
  10   1   3      407.15      326.50     33.72 o 
  11   1   3        8.07      -11.28     18.69 o 
  12   1   3       73.78       60.98     21.84 o 
  13   1   3       93.48       89.98     24.67 o 
  14   1   3        3.91      -10.69     21.50 o 
  15   1   3      486.02      528.49     47.69 o 
 -15   2   3       51.94      120.90     71.82 o 
 -14   2   3      162.38      236.62     61.59 o 
 -13   2   3       31.09       -1.90     49.46 o 
 -12   2   3      130.15      167.61     50.97 o 
 -11   2   3      295.71      314.66     54.17 o 
 -10   2   3       56.94       97.95     41.14 o 
  -9   2   3     1180.80     1182.45     63.82 o 
  -8   2   3      581.67      592.76     43.05 o 
  -7   2   3     1479.34     1575.00     68.41 o 
  -6   2   3     5075.51     4916.07    155.68 o 
  -5   2   3      145.72      125.10     21.24 o 
  -4   2   3     9713.67     9597.11    278.26 o 
  -3   2   3      131.43      102.11     31.11 o 
  -2   2   3      239.85      155.91     27.77 o 
  -1   2   3     1007.90      885.50     41.60 o 
   0   2   3     2074.16     1822.83     96.68 o 
   0   2   3     1832.86     1811.94     99.19 o 
   1   2   3     6211.38     6231.76    187.81 o 
   2   2   3      530.03      550.41     38.15 o 
   3   2   3    19478.27    21132.68    606.42 o 
   4   2   3      376.65      480.34     29.37 o 
   5   2   3      710.81      679.26     30.71 o 
   6   2   3      605.06      597.27     31.15 o 
   7   2   3     1252.04     1135.03     66.77 o 
   8   2   3      153.64      181.88     42.34 o 
   9   2   3      655.89      632.84     56.38 o 
  10   2   3      145.43      156.98     63.36 o 
  11   2   3       50.31       72.59     63.65 o 
  12   2   3       66.22       61.78     22.98 o 
  13   2   3       35.90       29.59     21.23 o 
  14   2   3      226.10      225.76     39.00 o 
  15   2   3      110.29       70.62     30.93 o 
 -15   3   3      192.66      189.05     63.88 o 
 -14   3   3       81.14       83.28     53.37 o 
 -13   3   3       49.64      112.95     49.84 o 
 -12   3   3      295.06      285.89     54.37 o 
 -11   3   3      108.40       75.13     42.97 o 
 -10   3   3      811.64      783.66     53.58 o 
  -9   3   3     1168.11     1136.41     62.62 o 
  -8   3   3      126.18      177.69     23.20 o 
  -7   3   3      257.62      275.75     30.45 o 
  -6   3   3      815.53      745.15     41.82 o 
  -5   3   3       74.03       55.04     18.93 o 
  -4   3   3     7140.39     7514.84    223.06 o 
  -3   3   3       62.46       16.01     15.98 o 
  -2   3   3       49.29       54.22      6.13 o 
  -1   3   3     1104.94     1163.16     27.78 o 
   0   3   3      113.71      139.51     10.53 o 
   1   3   3     2585.40     2571.08    118.19 o 
   2   3   3     1831.67     1767.16     86.11 o 
   3   3   3      306.34      315.90     33.15 o 
   4   3   3      292.88      360.75     33.83 o 
   5   3   3     1701.50     1677.80     83.42 o 
   6   3   3      834.64      821.41     38.65 o 
   7   3   3      607.81      522.64     49.19 o 
   8   3   3       76.45       61.93     37.18 o 
   9   3   3      523.24      463.97     51.40 o 
  10   3   3      129.14      198.42     46.25 o 
  11   3   3      117.36      139.49     45.87 o 
  12   3   3       32.26       19.14     43.65 o 
  13   3   3      272.33      283.48     60.40 o 
  14   3   3      268.78      330.42     91.11 o 
  15   3   3      173.24      201.54     39.99 o 
 -15   4   3       76.11       62.84     58.73 o 
 -14   4   3       10.83       42.97     46.87 o 
 -13   4   3       19.70       92.26     49.71 o 
 -12   4   3      165.59      192.17     49.91 o 
 -11   4   3       30.10       20.85     34.55 o 
 -10   4   3      132.63      163.13     33.06 o 
  -9   4   3      373.47      523.71     42.96 o 
  -8   4   3      671.22      673.91     34.37 o 
  -7   4   3     2988.03     2650.21     78.04 o 
  -6   4   3     3783.40     3795.92    129.17 o 
  -5   4   3      352.32      345.42     16.27 o 
  -4   4   3     4844.11     4501.69     81.60 o 
  -3   4   3        3.26        5.78      4.37 o 
  -2   4   3      133.57      111.37      8.31 o 
  -1   4   3      960.68      913.45     23.95 o 
   0   4   3     1655.47     1550.61     34.75 o 
   1   4   3     7825.83     7646.88    145.95 o 
   2   4   3    10506.33    10903.14    187.54 o 
   3   4   3     1418.32     1476.78     44.22 o 
   4   4   3      102.32      149.11     14.41 o 
   5   4   3        5.90       11.18      9.39 o 
   6   4   3      604.88      592.92     29.72 o 
   7   4   3       94.96       87.14     19.62 o 
   8   4   3       49.65       38.65     17.61 o 
   9   4   3      270.79      285.66     45.45 o 
  10   4   3        6.47      111.98     40.22 o 
  11   4   3      142.67      139.31     47.18 o 
  12   4   3      295.41      352.00     53.54 o 
  13   4   3       88.58      133.60     52.22 o 
  14   4   3      125.32      156.72     35.08 o 
 -15   5   3      322.35      444.35     76.69 o 
 -14   5   3      403.40      430.55     73.40 o 
 -13   5   3       37.46       84.15     45.98 o 
 -12   5   3     1400.51     1340.27    108.69 o 
 -11   5   3       83.83      109.73     46.15 o 
 -10   5   3       65.13       -0.48     27.20 o 
  -9   5   3      493.15      507.29     44.74 o 
  -8   5   3     2365.33     2301.00     95.96 o 
  -7   5   3     2103.79     2083.84     46.50 o 
  -6   5   3        0.66       13.75      7.15 o 
  -5   5   3     1223.77     1222.36     29.85 o 
  -4   5   3        4.14       11.51      4.55 o 
  -3   5   3      204.91      247.22      9.67 o 
  -2   5   3      205.10      230.96     10.71 o 
  -1   5   3      720.04      646.11     21.19 o 
   0   5   3        7.46        5.62      6.53 o 
   1   5   3      213.90      205.68     13.63 o 
   2   5   3     4611.22     4475.49     92.12 o 
   3   5   3     1459.83     1484.45     35.32 o 
   4   5   3      615.03      603.63     20.82 o 
   5   5   3        1.15       -2.58      9.22 o 
   6   5   3     1553.57     1523.90     45.49 o 
   7   5   3       26.46       34.80     13.39 o 
   8   5   3      295.43      288.35     29.05 o 
   9   5   3      920.42      848.86     44.05 o 
  10   5   3       29.52      135.02     58.55 o 
  11   5   3      883.33      879.29     68.24 o 
  12   5   3      721.39      810.25     70.72 o 
  13   5   3      387.31      365.69    103.58 o 
  14   5   3       50.47      229.78     43.49 o 
 -15   6   3      105.87      143.55     57.92 o 
 -14   6   3      119.75       63.43     50.68 o 
 -13   6   3      235.83       88.84     53.88 o 
 -12   6   3      338.79      353.65     64.49 o 
 -11   6   3       15.89       45.64     36.48 o 
 -10   6   3      426.66      407.23     46.47 o 
  -9   6   3        0.08        0.50     10.35 o 
  -8   6   3       36.29       33.21     11.22 o 
  -7   6   3       26.05       52.99     10.99 o 
  -6   6   3       26.93       32.56      9.06 o 
  -5   6   3       22.67       43.00      8.42 o 
  -4   6   3      167.33      142.55      9.33 o 
  -3   6   3        9.46        7.45      4.80 o 
  -2   6   3       58.09       46.49      6.28 o 
  -1   6   3     2348.37     2349.22     48.38 o 
   0   6   3        1.60        8.22      7.49 o 
   1   6   3       34.79       37.24      8.16 o 
   2   6   3       31.14       38.29      9.86 o 
   3   6   3       13.40       18.41      7.22 o 
   4   6   3      538.74      555.06     21.05 o 
   5   6   3       49.37       39.43      8.27 o 
   6   6   3      763.35      766.39     26.41 o 
   7   6   3     1234.27     1152.50     43.84 o 
   8   6   3      105.80      156.22     21.05 o 
   9   6   3      234.31      229.07     27.18 o 
  10   6   3       25.49       43.60     19.54 o 
  11   6   3      347.98      353.05     35.63 o 
  12   6   3      105.31      -22.57     67.92 o 
  13   6   3      101.85      134.11     40.41 o 
  14   6   3        7.29       24.74     34.30 o 
 -15   7   3       20.00      -44.50     52.87 o 
 -14   7   3      576.99      811.11     96.88 o 
 -13   7   3       66.94       75.08     59.73 o 
 -12   7   3      356.61      260.95     65.77 o 
 -11   7   3       65.58       69.61     18.76 o 
 -10   7   3     1106.57     1048.77     52.72 o 
  -9   7   3      554.13      628.53     39.20 o 
  -8   7   3       23.52       38.43     11.24 o 
  -7   7   3     2971.90     2901.44     74.41 o 
  -6   7   3       88.21      114.88     11.99 o 
  -5   7   3     1899.91     1855.78     45.32 o 
  -4   7   3       11.22       11.89      9.25 o 
  -3   7   3      106.34       88.50      8.64 o 
  -2   7   3      269.87      274.09     14.54 o 
  -1   7   3     1493.88     1428.93     33.90 o 
   0   7   3      496.85      451.25     21.64 o 
   1   7   3      187.64      165.80     13.08 o 
   2   7   3      706.12      758.31     28.89 o 
   3   7   3       10.58       27.97      8.59 o 
   4   7   3     4214.89     4334.77     84.58 o 
   5   7   3      169.53      193.29     14.52 o 
   6   7   3      566.35      482.54     20.78 o 
   7   7   3     1792.15     1780.86     48.00 o 
   8   7   3       99.34       85.96     19.44 o 
   9   7   3      198.87      210.78     26.90 o 
  10   7   3      155.46      185.70     27.07 o 
  11   7   3      109.19      148.23     26.31 o 
  12   7   3        3.43        9.30     19.75 o 
  13   7   3      588.14      526.96     65.22 o 
  14   7   3      531.83      545.60     69.74 o 
 -15   8   3       70.05      166.21     68.47 o 
 -14   8   3      110.41      116.79     26.96 o 
 -13   8   3      602.89      619.60     46.53 o 
 -12   8   3       71.22       68.11     21.41 o 
 -11   8   3     1024.21     1025.54     55.59 o 
 -10   8   3      331.43      320.02     30.98 o 
  -9   8   3      479.71      555.14     37.60 o 
  -8   8   3     2854.77     2899.02     83.42 o 
  -7   8   3     1085.01     1095.84     56.88 o 
  -6   8   3      974.83      923.67     31.34 o 
  -5   8   3        7.50        3.34      9.47 o 
  -4   8   3        9.96        8.79      9.27 o 
  -3   8   3       56.46       80.06      9.48 o 
  -2   8   3      219.25      191.16     12.77 o 
  -1   8   3      574.41      579.73     18.64 o 
   0   8   3     2064.18     1995.48     44.32 o 
   1   8   3     1338.48     1420.61     38.81 o 
   2   8   3      528.02      548.92     25.48 o 
   3   8   3     2785.94     2913.93     66.60 o 
   4   8   3     1633.62     1731.04     39.26 o 
   5   8   3     1827.07     1746.48     40.17 o 
   6   8   3       97.84      123.58     12.97 o 
   7   8   3     1808.52     1666.76     50.62 o 
   8   8   3      818.73      795.74     38.81 o 
   9   8   3      501.72      398.79     33.92 o 
  10   8   3     1824.89     1897.37     67.65 o 
  11   8   3       48.18       61.35     21.70 o 
  12   8   3      562.49      605.35     67.31 o 
  13   8   3      825.41      897.31     84.05 o 
  14   8   3      559.82      554.30     70.77 o 
 -14   9   3       38.99       33.94     24.46 o 
 -13   9   3       83.46       85.69     26.28 o 
 -12   9   3        5.33       42.65     20.73 o 
 -11   9   3        1.08       26.23     18.07 o 
 -10   9   3        4.50        2.04     13.75 o 
  -9   9   3       29.49       14.55     15.42 o 
  -8   9   3      628.61      639.90     39.44 o 
  -7   9   3        6.90        8.09     11.02 o 
  -6   9   3      944.29      966.97     45.52 o 
  -5   9   3      205.92      226.22     21.48 o 
  -4   9   3      506.42      500.72     30.19 o 
  -3   9   3       47.58       35.11      8.09 o 
  -2   9   3       98.76      106.61     11.95 o 
  -1   9   3      543.46      660.40     21.38 o 
   0   9   3       64.55       62.89      7.96 o 
   1   9   3        0.25       -6.93      7.25 o 
   2   9   3      223.22      228.45     17.31 o 
   3   9   3       23.67       10.37      9.11 o 
   4   9   3      289.99      337.59     19.07 o 
   5   9   3       67.34       65.63     11.45 o 
   6   9   3        1.10       17.45     11.62 o 
   7   9   3        5.05        0.35     12.05 o 
   8   9   3      105.62       84.52     17.15 o 
   9   9   3      109.59       95.98     21.55 o 
  10   9   3       17.62       52.26     19.99 o 
  11   9   3      253.00      191.65     34.60 o 
  12   9   3      446.97      423.34     58.74 o 
  13   9   3       31.07       19.65     33.42 o 
  14   9   3       30.55      108.11     40.79 o 
 -14  10   3      100.58       75.19     27.16 o 
 -13  10   3      442.69      399.03     40.14 o 
 -12  10   3       11.82       14.64     20.11 o 
 -11  10   3      355.88      424.15     36.72 o 
 -10  10   3        1.51       21.00     16.98 o 
  -9  10   3      231.56      249.64     27.44 o 
  -8  10   3      900.83      837.59     45.74 o 
  -7  10   3        1.87        4.04     11.21 o 
  -6  10   3      398.64      386.32     29.11 o 
  -5  10   3       16.81       12.35     11.17 o 
  -4  10   3        1.91        3.87     10.08 o 
  -3  10   3      111.01       97.06     11.00 o 
  -2  10   3       23.11       36.82      9.41 o 
  -1  10   3      116.04       83.00      8.05 o 
   0  10   3        9.17        5.51      6.62 o 
   1  10   3        1.23        7.12      8.16 o 
   2  10   3     1411.42     1384.84     42.69 o 
   3  10   3        2.21       16.48     10.63 o 
   4  10   3      970.00      951.99     31.88 o 
   5  10   3     2284.07     2323.42     53.50 o 
   6  10   3       50.03       57.88     14.11 o 
   7  10   3     1413.12     1264.82     46.95 o 
   8  10   3     1196.39     1162.25     48.27 o 
   9  10   3      275.11      315.22     27.06 o 
  10  10   3     1173.39     1228.94     61.70 o 
  11  10   3      389.14      459.36     58.42 o 
  12  10   3      586.58      676.98     72.26 o 
  13  10   3        2.44       42.89     36.04 o 
 -14  11   3       25.25       29.82     23.77 o 
 -13  11   3      316.16      313.71     37.65 o 
 -12  11   3       14.06       20.37     18.90 o 
 -11  11   3       45.33       56.99     20.68 o 
 -10  11   3      204.53      204.42     27.35 o 
  -9  11   3      172.47      201.48     26.11 o 
  -8  11   3      425.67      464.26     34.35 o 
  -7  11   3      320.20      345.44     34.32 o 
  -6  11   3      644.10      644.04     37.83 o 
  -5  11   3     2041.12     2076.91     64.15 o 
  -4  11   3      170.92      157.94     19.18 o 
  -3  11   3     1434.96     1443.45     40.28 o 
  -2  11   3       70.47       56.51      7.78 o 
  -1  11   3     1364.85     1318.81     32.51 o 
   0  11   3      297.97      294.75     16.74 o 
   1  11   3      424.65      414.08     20.69 o 
   2  11   3     2600.53     2559.23     67.10 o 
   3  11   3      521.48      552.64     29.88 o 
   4  11   3      834.10      838.35     31.00 o 
   5  11   3        2.40       13.69      9.82 o 
   6  11   3     2310.49     2241.53     61.06 o 
   7  11   3      290.05      295.12     24.24 o 
   8  11   3     1178.40     1205.52     48.44 o 
   9  11   3     1038.14     1116.91     49.32 o 
  10  11   3       24.44       25.25     30.70 o 
  11  11   3      302.60      307.01     51.94 o 
  12  11   3        3.83        5.83     30.92 o 
  13  11   3      382.92      478.95     65.32 o 
 -14  12   3        1.84        3.00     23.60 o 
 -13  12   3      125.77      202.26     32.10 o 
 -12  12   3       27.89        8.04     19.41 o 
 -11  12   3        3.67       -7.26     17.10 o 
 -10  12   3        0.31       -1.65     16.94 o 
  -9  12   3       37.33       39.17     17.91 o 
  -8  12   3      278.36      255.39     27.49 o 
  -7  12   3     1140.93     1073.13     59.88 o 
  -6  12   3      573.30      489.47     34.29 o 
  -5  12   3      463.62      406.79     30.50 o 
  -4  12   3     2773.21     2703.87     77.07 o 
  -3  12   3        8.57        6.07      7.20 o 
  -2  12   3     2638.21     2452.86     60.37 o 
  -1  12   3      441.35      469.60     19.04 o 
   0  12   3       16.27       21.88      8.19 o 
   1  12   3     2060.83     2071.19     51.85 o 
   2  12   3       33.70       42.89     12.80 o 
   3  12   3     1625.43     1551.68     48.84 o 
   4  12   3       36.93       44.85     13.16 o 
   5  12   3       25.41        0.99      9.85 o 
   6  12   3        0.28       10.89     12.91 o 
   7  12   3       16.33       29.38     14.82 o 
   8  12   3      208.89      175.92     22.25 o 
   9  12   3      379.32      410.51     31.21 o 
  10  12   3        4.74       40.83     27.66 o 
  11  12   3      300.10      313.92     52.49 o 
  12  12   3      178.92      106.85     39.17 o 
  13  12   3       57.28       99.44     41.58 o 
 -13  13   3        6.17      -21.68     21.68 o 
 -12  13   3        4.21        9.61     20.32 o 
 -11  13   3       21.82       24.07     19.98 o 
 -10  13   3       14.32        6.43     17.12 o 
  -9  13   3       72.21       89.29     20.98 o 
  -8  13   3      130.03      146.95     23.45 o 
  -7  13   3     1168.90     1111.41     62.93 o 
  -6  13   3      300.04      276.75     27.33 o 
  -5  13   3       65.01       95.78     18.35 o 
  -4  13   3      312.28      312.13     25.48 o 
  -3  13   3      451.20      520.57     33.75 o 
  -2  13   3        2.37       -6.78      9.22 o 
  -1  13   3      659.53      679.27     32.20 o 
   0  13   3      982.83      983.29     31.27 o 
   1  13   3     2062.34     2024.99     47.39 o 
   2  13   3      134.24      121.90     13.70 o 
   3  13   3     1684.85     1593.99     51.03 o 
   4  13   3      232.71      216.98     22.34 o 
   5  13   3       52.24       52.90     13.28 o 
   6  13   3      648.67      601.80     37.79 o 
   7  13   3      439.45      464.09     31.27 o 
   8  13   3      214.34      170.58     22.42 o 
   9  13   3       97.85       99.88     27.85 o 
  10  13   3      495.10      533.41     63.47 o 
  11  13   3      446.49      423.12     58.23 o 
  12  13   3       13.21       31.43     32.21 o 
  13  13   3       37.30       51.89     38.13 o 
 -13  14   3        8.91        0.73     23.42 o 
 -12  14   3       46.54       68.70     23.56 o 
 -11  14   3      436.44      382.98     38.51 o 
 -10  14   3       15.45       18.92     19.07 o 
  -9  14   3      118.49      160.38     25.30 o 
  -8  14   3        0.48       -7.55     15.24 o 
  -7  14   3      492.85      490.17     42.46 o 
  -6  14   3      317.25      327.57     29.90 o 
  -5  14   3     1117.31     1062.35     50.91 o 
  -4  14   3     2102.45     2117.99     78.33 o 
  -3  14   3       45.84       54.81     16.14 o 
  -2  14   3     3499.04     3502.63     81.68 o 
  -1  14   3     1088.41     1061.84     40.77 o 
   0  14   3     2711.13     2675.89     66.91 o 
   1  14   3     1907.36     1807.02     44.81 o 
   2  14   3       36.88       46.15     11.36 o 
   3  14   3     3140.29     2926.47     78.86 o 
   4  14   3      579.19      613.29     35.57 o 
   5  14   3      702.24      656.23     33.94 o 
   6  14   3       30.24       18.71     14.65 o 
   7  14   3       73.70       86.61     19.94 o 
   8  14   3      362.53      355.67     28.99 o 
   9  14   3        4.03       -2.02     20.68 o 
  10  14   3      209.84      248.36     44.75 o 
  11  14   3        2.02      -20.20     29.54 o 
  12  14   3       44.89      -12.62     29.76 o 
 -13  15   3       12.78       -0.77     23.48 o 
 -12  15   3      245.05      246.07     33.18 o 
 -11  15   3      155.00      159.66     29.13 o 
 -10  15   3      218.35      230.15     31.08 o 
  -9  15   3      126.22       82.90     22.40 o 
  -8  15   3      477.71      420.25     36.42 o 
  -7  15   3       64.10       63.36     15.25 o 
  -6  15   3        5.37       37.14     16.94 o 
  -5  15   3      208.17      294.29     33.23 o 
  -4  15   3      164.36      145.35     22.37 o 
  -3  15   3      365.83      347.66     29.07 o 
  -2  15   3      498.58      473.41     33.65 o 
  -1  15   3      208.27      190.92     19.53 o 
   0  15   3        4.85        8.36     11.66 o 
   1  15   3     1364.42     1350.45     43.57 o 
   2  15   3      880.56      842.30     32.46 o 
   3  15   3     1689.83     1617.04     48.21 o 
   4  15   3      424.53      421.58     30.29 o 
   5  15   3      242.42      230.62     22.05 o 
   6  15   3       12.05      -11.94     13.17 o 
   7  15   3       25.49       13.53     16.45 o 
   8  15   3        2.68       23.27     21.81 o 
   9  15   3      109.12      143.19     30.01 o 
  10  15   3        0.02       64.22     34.53 o 
  11  15   3       77.05       18.18     33.12 o 
  12  15   3      148.67      188.86     46.98 o 
 -12  16   3       90.42      200.05     97.62 o 
 -11  16   3        4.87       35.95     22.27 o 
 -10  16   3      185.84      224.13     30.68 o 
  -9  16   3       27.56       39.05     21.08 o 
  -8  16   3       40.55       54.53     19.96 o 
  -7  16   3       28.57       38.06     13.81 o 
  -6  16   3      262.57      220.87     31.70 o 
  -5  16   3      637.03      566.43     38.78 o 
  -4  16   3      600.91      649.22     41.56 o 
  -3  16   3       37.34       31.42     15.93 o 
  -2  16   3     2257.39     2211.64     70.13 o 
  -1  16   3     1164.08     1237.51     47.28 o 
   0  16   3      350.40      415.27     27.38 o 
   1  16   3       84.32       87.84     16.37 o 
   2  16   3       90.97      103.65     16.68 o 
   3  16   3       68.97       64.41     14.20 o 
   4  16   3       59.34       68.96     18.01 o 
   5  16   3      653.80      647.45     34.36 o 
   6  16   3      901.00      818.84     46.40 o 
   7  16   3       20.07       21.78     20.40 o 
   8  16   3       64.96      120.16     28.32 o 
   9  16   3        0.15      -19.00     21.64 o 
  10  16   3       49.93       57.82     33.75 o 
  11  16   3       56.05       66.00     45.42 o 
 -12  17   3      257.03      229.53     33.87 o 
 -11  17   3       48.75      167.55     91.52 o 
 -10  17   3      488.25      447.78     41.72 o 
  -9  17   3        0.29       -8.26     18.01 o 
  -8  17   3      389.47      509.49     41.79 o 
  -7  17   3       42.47       26.46     14.48 o 
  -6  17   3      486.11      517.63     39.35 o 
  -5  17   3      611.87      659.97     43.14 o 
  -4  17   3      123.87       98.46     21.43 o 
  -3  17   3     3517.21     3506.09     99.03 o 
  -2  17   3      202.74      236.12     26.58 o 
  -1  17   3      609.13      671.11     46.78 o 
   0  17   3     1602.93     1620.82     50.81 o 
   1  17   3       43.85       28.75     14.24 o 
   2  17   3      133.92      156.35     21.88 o 
   3  17   3       29.39       61.63     16.98 o 
   4  17   3      131.89       78.86     17.14 o 
   5  17   3      358.37      361.37     27.80 o 
   6  17   3      489.51      542.46     39.56 o 
   7  17   3      235.78      258.81     34.86 o 
   8  17   3        7.64       17.37     22.94 o 
   9  17   3      130.37      134.75     32.90 o 
  10  17   3        7.39       45.41     31.73 o 
  11  17   3      182.46      165.50     48.24 o 
 -11  18   3       15.53       33.37     55.02 o 
 -10  18   3      117.99      174.53     57.51 o 
  -9  18   3       35.22      158.82     86.60 o 
  -8  18   3      174.05      477.92    105.01 o 
  -7  18   3        6.64        3.48     14.68 o 
  -6  18   3        8.57       54.79     19.40 o 
  -5  18   3        0.72        3.12     16.56 o 
  -4  18   3      112.03      116.89     22.32 o 
  -3  18   3      338.41      326.02     31.29 o 
  -2  18   3      395.92      377.21     32.72 o 
  -1  18   3      197.03      186.25     24.63 o 
   0  18   3       60.11       72.62     16.49 o 
   1  18   3       54.86       55.86     15.86 o 
   2  18   3       57.37       50.81     18.01 o 
   3  18   3        0.43        2.34     15.74 o 
   4  18   3      940.47      996.82     50.78 o 
   5  18   3      256.52      255.23     22.91 o 
   6  18   3       73.02       37.40     24.36 o 
   7  18   3      265.99      227.35     34.08 o 
   8  18   3       23.72       17.59     24.30 o 
   9  18   3       12.09       51.77     27.48 o 
  10  18   3       26.17       67.77     35.21 o 
 -11  19   3        0.53      -21.66     21.66 o 
 -10  19   3      347.13      536.48     72.26 o 
  -9  19   3       24.22       45.88     56.44 o 
  -8  19   3      118.90      114.52     54.90 o 
  -7  19   3       30.48      -39.88     39.88 o 
  -6  19   3       15.60      121.14     71.55 o 
  -5  19   3      944.69     1017.14     56.85 o 
  -4  19   3       10.89        4.23     16.72 o 
  -3  19   3      980.40      921.10     51.15 o 
  -2  19   3      210.37      270.49     29.61 o 
  -1  19   3      344.92      373.17     33.25 o 
   0  19   3      771.07      714.78     43.35 o 
   1  19   3        7.00       29.62     15.39 o 
   2  19   3      532.16      477.22     36.33 o 
   3  19   3      195.87      254.55     28.43 o 
   4  19   3       37.00       32.29     17.68 o 
   5  19   3      454.77      502.43     39.59 o 
   6  19   3        6.50        1.66     21.11 o 
   7  19   3        8.14       58.49     26.09 o 
   8  19   3       16.12       43.46     24.74 o 
   9  19   3       11.34       41.09     27.93 o 
  10  19   3        7.51       58.17     39.47 o 
 -10  20   3      106.87      121.96     62.52 o 
  -9  20   3       85.93      149.65     57.06 o 
  -8  20   3       76.86      187.09     58.88 o 
  -7  20   3       28.02       20.53     44.77 o 
  -6  20   3      375.63      409.32     64.32 o 
  -5  20   3        8.74        4.09     49.84 o 
  -4  20   3      662.41      736.87     75.74 o 
  -3  20   3        7.33       24.72     18.61 o 
  -2  20   3     1362.07     1302.25     62.75 o 
  -1  20   3       79.41       76.30     20.95 o 
   0  20   3      890.40      870.28     48.72 o 
   1  20   3      220.04      245.56     26.64 o 
   2  20   3        8.16       14.05     17.18 o 
   3  20   3      182.71      146.20     23.85 o 
   4  20   3       21.84       15.31     17.90 o 
   5  20   3      503.63      501.53     60.54 o 
   6  20   3       21.72       24.57     31.86 o 
   7  20   3      335.93      272.52     52.28 o 
   8  20   3      241.00      272.43     39.57 o 
   9  20   3       62.51      132.41     33.85 o 
  -9  21   3      165.51      317.19     81.88 o 
  -8  21   3       27.58       -0.13     63.84 o 
  -7  21   3       48.56       20.92     61.29 o 
  -6  21   3       13.00       -7.12     62.19 o 
  -5  21   3       87.51       89.39     55.26 o 
  -4  21   3      132.07      183.87     55.23 o 
  -3  21   3        7.03      -46.43     54.24 o 
  -2  21   3      208.63      217.22     69.50 o 
  -1  21   3      256.12      129.05     71.25 o 
   0  21   3       47.31       33.26     65.79 o 
   1  21   3       41.84       32.57     17.86 o 
   2  21   3        4.36       16.91     17.52 o 
   3  21   3      625.45      714.11     46.11 o 
   4  21   3       20.84        6.61     22.79 o 
   5  21   3       20.86       82.68     34.50 o 
   6  21   3      349.85      293.38     52.41 o 
   7  21   3       27.00       19.95     34.95 o 
   8  21   3       18.36       19.63     36.77 o 
  -8  22   3        6.25       94.17     75.54 o 
  -7  22   3        1.26      -14.51     20.09 o 
  -6  22   3       13.42       21.86     64.69 o 
  -5  22   3       12.95      -58.69     58.69 o 
  -4  22   3       37.39      122.22     69.81 o 
  -3  22   3       82.12      144.86     70.16 o 
  -2  22   3      110.40       55.80     66.11 o 
  -1  22   3       78.50       80.12     69.44 o 
   0  22   3       21.19      -37.23     67.00 o 
   1  22   3      121.17      144.57     65.81 o 
   1  22   3      121.55       87.19     74.32 o 
   2  22   3        2.58       47.88     74.76 o 
   2  22   3       48.06       29.56     56.94 o 
   3  22   3       40.33      119.92     80.59 o 
   4  22   3        8.40       26.74     24.79 o 
   5  22   3       62.27       67.19     36.57 o 
   6  22   3       19.17      136.72     40.56 o 
   7  22   3       48.73       48.16     37.77 o 
   8  22   3       81.97       39.49     38.60 o 
  -7  23   3       99.23       86.44     83.71 o 
  -6  23   3       13.18       40.66     73.89 o 
  -5  23   3       52.93      129.88     70.77 o 
  -4  23   3       45.54      -47.61     60.52 o 
  -3  23   3      106.38       68.02     69.21 o 
  -2  23   3       91.05      108.94     70.94 o 
  -1  23   3      248.27      295.87     83.79 o 
   0  23   3       78.76      107.80     75.69 o 
   0  23   3       71.19       96.06     61.42 o 
   1  23   3      153.57      200.55     81.23 o 
   2  23   3       38.53       92.48     74.40 o 
   3  23   3      125.09      208.94     84.03 o 
   4  23   3      213.15      401.23     99.96 o 
   5  23   3      215.56      404.13    106.13 o 
   6  23   3      714.91      667.21     75.34 o 
   7  23   3       65.06       45.37     41.51 o 
  -6  24   3        4.38       -0.62     23.24 o 
  -5  24   3       22.01       36.04     81.31 o 
  -4  24   3      105.76      163.97     83.25 o 
  -3  24   3       15.03      -66.53     66.53 o 
  -2  24   3       59.11       20.79     66.52 o 
  -1  24   3       72.72      106.99     71.78 o 
   0  24   3       61.57        0.57     76.40 o 
   1  24   3       30.69       39.63     73.10 o 
   2  24   3       15.33       44.28     81.34 o 
   3  24   3      151.19      330.97     91.96 o 
   4  24   3       33.23      156.42     85.82 o 
   5  24   3      281.22      304.57     97.41 o 
  -4  25   3       18.27      -64.63     80.63 o 
  -3  25   3       28.74        9.82     25.73 o 
  -2  25   3       14.48       -9.10     73.01 o 
  -1  25   3       30.54       -6.60     73.55 o 
   0  25   3        2.83      -60.41     78.39 o 
   1  25   3       25.19       65.53     81.04 o 
   2  25   3       96.29       88.12     78.24 o 
   3  25   3       66.26       83.90     83.21 o 
   4  25   3       23.80       83.17     55.55 o 
  -2  26   3      190.86       86.64     39.59 o 
  -1  26   3        1.95       31.55     36.78 o 
   0  26   3       38.06       92.71     38.31 o 
   1  26   3       71.44       88.84     39.73 o 
 -15   0   4      120.75       62.53     52.68 o 
 -14   0   4      222.42      140.98     56.95 o 
 -13   0   4      312.15      368.73     47.65 o 
 -12   0   4       55.93       18.67     23.76 o 
 -11   0   4     2024.08     1765.13    115.26 o 
 -10   0   4      141.10      148.51     30.20 o 
  -9   0   4     2373.00     2467.78     97.83 o 
  -8   0   4      587.48      670.47     48.39 o 
  -7   0   4       87.06       98.88     17.46 o 
  -6   0   4      104.50       79.54     15.39 o 
  -5   0   4     4683.04     4362.04    116.41 o 
  -4   0   4        6.75       22.02     11.49 o 
  -3   0   4     3679.70     3541.63    170.23 o 
  -2   0   4      758.70      653.98     53.55 o 
  -1   0   4      352.26      340.41     38.24 o 
   0   0   4      210.74      232.04     21.60 o 
   1   0   4     1821.70     1967.87     66.46 o 
   2   0   4     1345.04     1404.74     48.34 o 
   3   0   4     6271.70     6305.44    290.44 o 
   4   0   4     3269.44     3496.65    183.72 o 
   5   0   4       25.72       19.11     38.66 o 
   6   0   4       93.86       29.34     46.94 o 
   8   0   4      209.78      141.93     43.39 o 
   9   0   4     3073.10     3044.81    134.39 o 
  10   0   4     4297.63     3774.21    158.91 o 
  11   0   4      121.01      124.65     40.82 o 
  12   0   4     2455.54     2434.02    125.54 o 
  13   0   4      164.12      160.02     48.17 o 
  14   0   4      652.18      684.19    114.64 o 
 -15   1   4        1.26       45.23     31.59 o 
 -14   1   4       54.24       49.26     24.58 o 
 -13   1   4        5.80       36.98     18.60 o 
 -12   1   4      297.05      344.38     35.82 o 
 -11   1   4       95.89      104.12     21.02 o 
 -10   1   4      395.52      423.03     30.79 o 
  -9   1   4      338.41      349.15     22.57 o 
  -8   1   4      411.37      390.58     23.81 o 
  -7   1   4      514.86      504.08     25.53 o 
  -6   1   4      112.59      115.84     13.22 o 
  -5   1   4     1209.07     1245.73     34.97 o 
  -4   1   4      280.14      342.57     17.11 o 
  -3   1   4      529.23      636.73     23.00 o 
  -2   1   4       32.17       22.16      6.51 o 
  -1   1   4      816.04      861.97     42.21 o 
   0   1   4      278.62      306.26     24.48 o 
   1   1   4     2530.57     2656.05     73.39 o 
   1   1   4     2757.99     2858.09    127.39 o 
   2   1   4     3802.63     3754.00     96.70 o 
   2   1   4     3723.18     3696.94    155.24 o 
   3   1   4     5668.20     5999.61    182.51 o 
   4   1   4     2089.19     2271.20    133.78 o 
   5   1   4       99.67      142.93     46.03 o 
   6   1   4      171.86      128.08     33.65 o 
   7   1   4      283.19      411.87     45.49 o 
   8   1   4        2.58       41.48     39.83 o 
   9   1   4      616.44      575.70     59.11 o 
  10   1   4       68.48      136.13     68.49 o 
  11   1   4     1238.41     1249.84     86.27 o 
  12   1   4      220.41      270.48     85.21 o 
  13   1   4       56.40      -12.51     55.42 o 
  14   1   4      194.27      132.71     67.34 o 
 -15   2   4        0.80      -14.56     22.22 o 
 -14   2   4      196.86      177.09     39.81 o 
 -13   2   4      196.34      189.42     37.25 o 
 -12   2   4        4.19       29.50     18.36 o 
 -11   2   4      243.57      345.48     27.76 o 
 -10   2   4        5.76        9.84     12.46 o 
  -9   2   4      216.98      268.13     49.61 o 
  -8   2   4      341.27      306.29     45.83 o 
  -7   2   4       85.98      150.13     36.98 o 
  -6   2   4       69.12       77.28     29.93 o 
  -5   2   4     1756.74     1609.93     92.67 o 
  -4   2   4       66.36       71.30     20.89 o 
  -3   2   4       92.73      160.25     32.59 o 
  -2   2   4       29.34       36.77      7.72 o 
  -1   2   4        1.38        5.58      6.36 o 
   0   2   4       19.42       29.39      8.26 o 
   1   2   4      335.33      254.51     31.69 o 
   2   2   4     1389.63     1427.77     45.72 o 
   3   2   4      250.38      328.67     25.81 o 
   4   2   4     9190.40     9801.20    242.88 o 
   5   2   4      611.75      645.02     29.40 o 
   6   2   4       66.75       47.63     22.13 o 
   7   2   4     1713.18     1656.99     85.51 o 
   8   2   4       16.36       -1.38     36.03 o 
   9   2   4     1224.95     1303.84     81.42 o 
  10   2   4       35.25      108.06     42.51 o 
  11   2   4      654.33      593.08     61.62 o 
  12   2   4     1088.65     1066.66     80.82 o 
  13   2   4      142.42      142.03     43.86 o 
  14   2   4      634.18      686.30     63.34 o 
 -15   3   4       28.24       93.80     71.18 o 
 -14   3   4      179.80      197.17     63.84 o 
 -13   3   4       32.93      135.25     53.32 o 
 -12   3   4      996.64      882.19     87.91 o 
 -11   3   4       80.69       98.58     49.31 o 
 -10   3   4     1225.69     1162.61     91.93 o 
  -9   3   4      521.22      495.10     44.80 o 
  -8   3   4       49.69       34.85     25.05 o 
  -7   3   4     2404.28     2156.91     86.85 o 
  -6   3   4      289.08      269.06     29.20 o 
  -5   3   4      977.93      858.97     47.20 o 
  -4   3   4        4.69        0.73     19.54 o 
  -3   3   4     2823.29     2763.17    141.10 o 
  -2   3   4      941.38      847.78     27.64 o 
  -1   3   4     2750.93     2702.26     55.18 o 
   0   3   4      452.12      454.69     19.94 o 
   1   3   4     1876.61     1825.78     42.04 o 
   2   3   4      947.20      871.52     27.08 o 
   3   3   4     1318.46     1640.65    106.49 o 
   4   3   4     6206.51     5989.89    186.92 o 
   5   3   4      591.55      546.27     33.29 o 
   6   3   4      181.36      221.51     36.31 o 
   7   3   4       11.22      -29.07     29.07 o 
   8   3   4      265.83      278.98     44.96 o 
   9   3   4     1536.55     1489.67     85.30 o 
  10   3   4       75.76      125.02     41.89 o 
  11   3   4     1220.16     1090.86     78.35 o 
  12   3   4      139.22      105.77     38.18 o 
  13   3   4      213.50       89.50     42.10 o 
  14   3   4      256.12      246.03     48.82 o 
 -15   4   4       12.34       34.53     65.77 o 
 -14   4   4       47.88      206.50     69.47 o 
 -13   4   4       54.23       73.49     60.81 o 
 -12   4   4      170.82      121.97     52.27 o 
 -11   4   4      137.47      132.08     37.68 o 
 -10   4   4      405.91      327.79     41.62 o 
  -9   4   4      164.47      156.61     32.80 o 
  -8   4   4      142.52      137.74     30.18 o 
  -7   4   4     2397.40     2305.60     92.48 o 
  -6   4   4       66.15       62.50     37.51 o 
  -5   4   4      402.23      460.93     54.64 o 
  -4   4   4     2181.74     2115.73    118.61 o 
  -3   4   4     1430.30     1519.93     29.94 o 
  -2   4   4     2483.22     2347.30     49.55 o 
  -1   4   4      907.31      777.66     25.71 o 
   0   4   4     2056.41     2001.35     44.22 o 
   1   4   4     3832.82     3797.40     80.85 o 
   2   4   4        0.29        5.88      6.94 o 
   3   4   4     5921.65     6413.93    131.52 o 
   4   4   4       44.42       29.37      8.87 o 
   5   4   4       21.01       -3.11     36.93 o 
   6   4   4     1023.65     1037.55     89.77 o 
   7   4   4       55.00       28.02     31.58 o 
   8   4   4     1368.18     1366.90     78.57 o 
   9   4   4      631.33      683.72     60.13 o 
  10   4   4      461.41      358.24     50.58 o 
  11   4   4      178.53      230.91     39.38 o 
  12   4   4      135.97      161.49     39.99 o 
  13   4   4       14.95      -36.20     36.20 o 
  14   4   4      139.38       97.68     44.69 o 
 -15   5   4       38.59       69.72     62.01 o 
 -14   5   4        6.09       -7.31     55.21 o 
 -13   5   4       58.29      176.29     56.87 o 
 -12   5   4      347.36      382.26     65.88 o 
 -11   5   4      142.69      158.57     39.58 o 
 -10   5   4      577.48      538.38     77.51 o 
  -9   5   4      189.95      281.80     62.54 o 
  -8   5   4       59.37       78.74     43.27 o 
  -7   5   4     2840.62     2727.08    155.93 o 
  -6   5   4     2019.32     1840.00    115.28 o 
  -5   5   4      177.10      167.20     11.14 o 
  -4   5   4      168.30      212.21     11.74 o 
  -3   5   4       19.15       16.35      6.18 o 
  -2   5   4     1349.85     1531.86     36.57 o 
  -1   5   4      911.55      921.65     28.90 o 
   0   5   4      614.75      696.70     25.23 o 
   1   5   4        0.11       13.51      8.08 o 
   2   5   4        0.55        1.28      7.20 o 
   3   5   4       94.17      118.62     11.35 o 
   4   5   4       59.10       76.56     12.84 o 
   5   5   4        1.94        3.10      9.58 o 
   6   5   4      248.87      273.89     21.90 o 
   7   5   4        8.22        0.01     14.62 o 
   8   5   4       82.53       91.86     55.65 o 
   9   5   4      227.81      332.89     68.48 o 
  10   5   4      359.79      381.62     51.47 o 
  11   5   4      674.54      723.73     55.48 o 
  12   5   4       44.45       21.68     35.98 o 
  13   5   4      129.02      162.13     43.03 o 
  14   5   4      669.76      767.98    110.70 o 
 -15   6   4       16.51       48.53     70.60 o 
 -14   6   4        2.55      103.22     70.49 o 
 -13   6   4       21.86        2.20     19.61 o 
 -12   6   4      164.59      131.63     43.87 o 
 -11   6   4      228.11      217.70     66.58 o 
 -10   6   4       94.81       57.63     54.87 o 
  -9   6   4      251.02      291.46     62.65 o 
  -8   6   4      477.86      391.42     30.00 o 
  -7   6   4      172.06      197.19     17.52 o 
  -6   6   4     1440.96     1404.79     35.32 o 
  -5   6   4      139.50      148.38      9.93 o 
  -4   6   4     5430.15     5336.88     98.56 o 
  -3   6   4       67.54      102.66      9.20 o 
  -2   6   4     1359.94     1164.77     30.81 o 
  -1   6   4     2612.38     2556.34     54.15 o 
   0   6   4     1711.96     1650.26     39.60 o 
   1   6   4    10240.86    10114.38    193.64 o 
   2   6   4      165.85      171.83     14.59 o 
   3   6   4     8316.85     8329.37    162.48 o 
   4   6   4      356.83      335.12     16.76 o 
   5   6   4      353.67      377.71     24.57 o 
   6   6   4     1317.30     1312.64     43.65 o 
   7   6   4      470.97      396.87     34.53 o 
   8   6   4      470.81      481.76     39.07 o 
   9   6   4        4.01       28.60     18.51 o 
  10   6   4     1215.71     1293.38     59.81 o 
  11   6   4      156.93      102.94     67.50 o 
  12   6   4      254.20      285.65     57.15 o 
  13   6   4      253.01      200.49     58.60 o 
  14   6   4        0.50       21.36     34.26 o 
 -14   7   4       58.82       66.22     27.45 o 
 -13   7   4        2.72       -6.34     20.06 o 
 -12   7   4       61.80       52.81     21.34 o 
 -11   7   4        1.88        6.72     15.85 o 
 -10   7   4        6.26      -10.94     13.42 o 
  -9   7   4      323.61      322.25     30.17 o 
  -8   7   4      479.60      489.71     34.41 o 
  -7   7   4      122.31      140.02     20.21 o 
  -6   7   4     1633.17     1652.27     55.00 o 
  -5   7   4      522.80      517.49     18.38 o 
  -4   7   4        0.62       16.36      7.00 o 
  -3   7   4     1183.07     1103.08     25.86 o 
  -2   7   4      228.75      230.61     15.24 o 
  -1   7   4     2198.43     2146.26     47.97 o 
   0   7   4     3544.92     3544.07     77.47 o 
   1   7   4     2005.41     2054.42     52.39 o 
   2   7   4     2421.74     2344.92     58.03 o 
   3   7   4       27.61       45.55     10.45 o 
   4   7   4     1672.82     1701.59     41.83 o 
   5   7   4      599.49      557.23     30.80 o 
   6   7   4      146.28      154.62     17.78 o 
   7   7   4      459.79      475.37     37.55 o 
   8   7   4       25.79       31.97     19.12 o 
   9   7   4      414.01      458.19     35.17 o 
  10   7   4      196.26      218.59     29.38 o 
  11   7   4       10.45      -10.32     18.39 o 
  12   7   4       29.15       47.13     24.04 o 
  13   7   4       23.39       89.31     35.21 o 
 -14   8   4       22.66       40.83     23.78 o 
 -13   8   4       18.86       12.02     21.61 o 
 -12   8   4       37.30       37.27     20.38 o 
 -11   8   4        0.09       -2.06     15.33 o 
 -10   8   4       28.10       29.35     15.87 o 
  -9   8   4      171.26      117.22     21.63 o 
  -8   8   4       60.10       49.10     16.61 o 
  -7   8   4       28.33       53.28     14.92 o 
  -6   8   4      894.01      922.18     45.34 o 
  -5   8   4      101.76       87.38     15.20 o 
  -4   8   4      699.65      741.25     29.08 o 
  -3   8   4      402.38      478.19     21.02 o 
  -2   8   4     1683.83     1657.40     40.09 o 
  -1   8   4      504.31      451.75     21.70 o 
   0   8   4      225.08      270.63     19.07 o 
   1   8   4     1505.77     1611.60     44.22 o 
   2   8   4      867.85      830.90     34.86 o 
   3   8   4     1920.01     1928.67     46.72 o 
   4   8   4     1875.54     1927.11     46.82 o 
   5   8   4       25.38       33.02     12.93 o 
   6   8   4        9.20       11.61     12.46 o 
   7   8   4       23.72       43.05     14.08 o 
   8   8   4       50.25       35.83     16.75 o 
   9   8   4      195.75      147.15     25.77 o 
  10   8   4        2.04       15.91     18.76 o 
  11   8   4      153.85      146.12     27.38 o 
  12   8   4      101.63       99.75     27.45 o 
  13   8   4      144.29      200.18     49.74 o 
 -14   9   4       15.82      -20.34     22.74 o 
 -13   9   4        5.38      -20.01     20.01 o 
 -12   9   4      180.99      194.07     30.37 o 
 -11   9   4        1.20       19.37     17.52 o 
 -10   9   4      385.22      363.86     32.79 o 
  -9   9   4        0.45       24.07     15.42 o 
  -8   9   4      175.80      217.45     25.43 o 
  -7   9   4       65.03       75.40     17.63 o 
  -6   9   4     1590.55     1447.34     52.26 o 
  -5   9   4      706.82      773.14     40.34 o 
  -4   9   4       19.19       16.63     11.81 o 
  -3   9   4     4536.26     4567.60     87.30 o 
  -2   9   4      411.23      411.36     20.64 o 
  -1   9   4     1538.66     1439.64     37.39 o 
   0   9   4     1246.68     1196.03     33.85 o 
   1   9   4     1972.25     1984.79     51.98 o 
   2   9   4     7032.46     7229.74    146.97 o 
   3   9   4      598.20      669.84     28.35 o 
   4   9   4     2270.95     2244.41     52.99 o 
   5   9   4     1977.59     1804.94     53.97 o 
   6   9   4      487.92      514.57     28.85 o 
   7   9   4     1725.30     1641.65     49.50 o 
   8   9   4       42.93       26.75     18.01 o 
   9   9   4      434.14      483.30     39.66 o 
  10   9   4      136.70      163.41     27.29 o 
  11   9   4      321.11      357.09     37.52 o 
  12   9   4       70.10       51.72     36.22 o 
  13   9   4       36.46      105.87     38.56 o 
 -14  10   4       47.62       69.85     24.26 o 
 -13  10   4      121.57       80.68     27.52 o 
 -12  10   4       66.25       84.74     24.19 o 
 -11  10   4        6.19        5.58     17.36 o 
 -10  10   4       25.81       24.56     18.13 o 
  -9  10   4       51.15       30.64     17.43 o 
  -8  10   4        1.30        8.35     14.79 o 
  -7  10   4      537.34      429.37     33.42 o 
  -6  10   4      363.73      364.57     29.59 o 
  -5  10   4       12.24        5.06     11.82 o 
  -4  10   4        6.18       13.09     11.49 o 
  -3  10   4      300.64      286.46     19.37 o 
  -2  10   4       67.46       72.50     12.15 o 
  -1  10   4      664.63      679.92     22.94 o 
   0  10   4      911.26      879.81     27.57 o 
   1  10   4        4.93        5.90      9.15 o 
   2  10   4      722.49      738.29     37.00 o 
   3  10   4     1277.60     1331.44     36.94 o 
   4  10   4        0.55        5.64      8.81 o 
   5  10   4      633.95      687.14     32.91 o 
   6  10   4        0.88       13.27     13.17 o 
   7  10   4      475.09      438.60     29.72 o 
   8  10   4     1135.34     1018.03     54.46 o 
   9  10   4       96.82       70.52     21.77 o 
  10  10   4      323.24      332.46     35.25 o 
  11  10   4       76.86       98.76     25.97 o 
  12  10   4       96.94      128.24     42.37 o 
  13  10   4       53.14       88.91     41.66 o 
 -14  11   4        3.91      -63.23     63.23 o 
 -13  11   4       17.17       -1.94     20.51 o 
 -12  11   4      166.44      192.45     30.27 o 
 -11  11   4        1.96       -5.53     18.19 o 
 -10  11   4        0.62        2.02     15.36 o 
  -9  11   4       18.40       13.96     17.04 o 
  -8  11   4        5.72       15.51     15.20 o 
  -7  11   4      305.32      259.48     27.94 o 
  -6  11   4      165.68      224.68     24.37 o 
  -5  11   4      101.67       68.42     16.73 o 
  -4  11   4      619.97      564.86     34.79 o 
  -3  11   4      825.05      823.95     42.11 o 
  -2  11   4      509.36      522.05     27.24 o 
  -1  11   4      489.66      519.54     27.54 o 
   0  11   4      571.27      543.94     25.11 o 
   1  11   4      228.19      297.99     20.28 o 
   2  11   4     1740.75     1626.10     49.88 o 
   3  11   4      411.61      457.06     27.53 o 
   4  11   4     1161.16     1114.53     36.27 o 
   5  11   4     1206.29     1143.36     46.37 o 
   6  11   4      204.38      209.02     21.38 o 
   7  11   4      369.67      392.61     28.65 o 
   8  11   4        4.21       -6.61     15.60 o 
   9  11   4        6.25       22.65     18.58 o 
  10  11   4       70.30      139.60     25.53 o 
  11  11   4      122.00      162.36     42.07 o 
  12  11   4        0.00      -10.76     31.72 o 
  13  11   4       36.34        2.33     35.79 o 
 -13  12   4       13.03      -20.41     20.41 o 
 -12  12   4        3.67       30.30     20.82 o 
 -11  12   4      320.16      361.09     37.80 o 
 -10  12   4       37.79       47.09     19.96 o 
  -9  12   4       91.63      106.49     21.65 o 
  -8  12   4      411.92      374.15     33.76 o 
  -7  12   4       46.76       44.50     16.95 o 
  -6  12   4        9.53       29.35     15.30 o 
  -5  12   4      320.15      287.85     27.51 o 
  -4  12   4     1244.92     1186.02     53.74 o 
  -3  12   4        2.47       15.39     12.54 o 
  -2  12   4      839.78      807.05     33.81 o 
  -1  12   4      887.17      868.07     38.99 o 
   0  12   4     1146.92     1124.16     34.67 o 
   1  12   4       58.62       60.75     11.73 o 
   2  12   4        1.62        2.57     11.01 o 
   3  12   4     1122.19     1083.38     43.52 o 
   4  12   4        7.45       23.09     11.19 o 
   5  12   4     1782.71     1577.51     51.29 o 
   6  12   4      509.78      548.81     32.99 o 
   7  12   4      862.92      806.56     40.70 o 
   8  12   4      194.00      181.79     26.98 o 
   9  12   4        2.03      -17.57     17.57 o 
  10  12   4      343.22      369.52     43.44 o 
  11  12   4        8.57       11.02     30.18 o 
  12  12   4      256.28      310.27     56.86 o 
 -13  13   4       28.30      -10.81     22.43 o 
 -12  13   4      275.14      253.12     35.38 o 
 -11  13   4        1.50      -10.81     18.37 o 
 -10  13   4      635.98      563.65     44.33 o 
  -9  13   4      170.38      145.83     24.86 o 
  -8  13   4      277.20      216.71     27.61 o 
  -7  13   4      990.76     1033.32     54.64 o 
  -6  13   4      127.56      156.25     22.69 o 
  -5  13   4      110.60      117.51     19.71 o 
  -4  13   4      561.21      506.03     35.69 o 
  -3  13   4      780.15      796.46     43.55 o 
  -2  13   4      773.95      754.94     41.19 o 
  -1  13   4       12.01       11.64     10.78 o 
   0  13   4      220.25      272.56     21.58 o 
   1  13   4        3.42       17.04      9.43 o 
   2  13   4       66.55       63.84     14.76 o 
   3  13   4      377.58      452.70     29.39 o 
   4  13   4        3.49       18.51     14.00 o 
   5  13   4      290.74      283.80     27.85 o 
   6  13   4      442.43      485.51     32.00 o 
   7  13   4      304.60      276.80     26.32 o 
   8  13   4      247.66      275.68     30.45 o 
   9  13   4      257.43      264.45     32.07 o 
  10  13   4       19.92      108.73     35.81 o 
  11  13   4      188.22      166.52     45.44 o 
  12  13   4       21.51      155.00     45.25 o 
 -13  14   4       13.00      -69.67     69.67 o 
 -12  14   4      341.20      455.67     44.41 o 
 -11  14   4        8.01       15.02     20.67 o 
 -10  14   4        0.35       21.82     19.42 o 
  -9  14   4        1.25       15.48     15.89 o 
  -8  14   4        0.36       45.67     18.86 o 
  -7  14   4      109.82      121.34     22.69 o 
  -6  14   4      438.81      349.65     31.88 o 
  -5  14   4       38.72       56.29     17.61 o 
  -4  14   4       10.29       -4.89     13.88 o 
  -3  14   4      231.10      190.62     23.65 o 
  -2  14   4     1022.93      970.78     56.87 o 
  -1  14   4      234.46      231.86     23.35 o 
   0  14   4      484.64      454.82     28.74 o 
   1  14   4      109.97      108.71     16.98 o 
   2  14   4       53.61       63.86     13.62 o 
   3  14   4      643.00      682.33     36.87 o 
   4  14   4      172.98      192.03     23.14 o 
   5  14   4      164.04      207.48     24.29 o 
   6  14   4        3.16       29.66     16.40 o 
   7  14   4        0.05       -0.35     15.78 o 
   8  14   4      115.77       92.23     22.65 o 
   9  14   4        0.66        3.07     26.73 o 
  10  14   4        0.04       -7.77     28.06 o 
  11  14   4       19.03       42.81     35.81 o 
  12  14   4        6.50       11.65     33.54 o 
 -12  15   4       29.70       50.82     24.74 o 
 -11  15   4       43.89       53.62     23.07 o 
 -10  15   4      204.80      287.72     35.20 o 
  -9  15   4      508.89      531.80     50.10 o 
  -8  15   4      259.59      293.16     33.15 o 
  -7  15   4     1055.07     1007.95     55.81 o 
  -6  15   4      329.91      313.87     31.67 o 
  -5  15   4     1193.68     1077.19     55.51 o 
  -4  15   4        3.18       -9.66     12.78 o 
  -3  15   4      372.44      311.98     34.50 o 
  -2  15   4        2.87        2.22     14.08 o 
  -1  15   4       23.32       40.85     15.35 o 
   0  15   4      854.96      929.41     41.75 o 
   1  15   4      197.47      180.91     20.24 o 
   2  15   4       25.51       17.79     15.22 o 
   3  15   4      297.59      332.75     26.60 o 
   4  15   4      404.83      431.38     36.81 o 
   5  15   4        0.28        3.67     15.14 o 
   6  15   4      400.17      448.31     35.08 o 
   7  15   4      308.58      271.00     29.61 o 
   8  15   4      626.58      619.77     52.12 o 
   9  15   4       61.69       69.56     33.95 o 
  10  15   4       79.82      123.22     38.42 o 
  11  15   4      341.21      367.62     60.20 o 
 -12  16   4       52.18      166.44     93.34 o 
 -11  16   4      177.59      255.81     89.75 o 
 -10  16   4       11.53       49.31     22.62 o 
  -9  16   4      186.89      150.59     21.43 o 
  -8  16   4      374.91      423.15     38.98 o 
  -7  16   4       24.07       45.61     18.50 o 
  -6  16   4      627.49      639.46     44.21 o 
  -5  16   4       26.23       38.70     18.06 o 
  -4  16   4      156.44      167.08     28.36 o 
  -3  16   4       60.47       75.60     19.13 o 
  -2  16   4       56.54       73.93     19.25 o 
  -1  16   4      481.58      507.03     35.93 o 
   0  16   4        9.96        8.72     13.72 o 
   1  16   4      932.47      953.99     43.01 o 
   2  16   4       10.60       34.12     15.44 o 
   3  16   4       64.62       66.43     18.24 o 
   4  16   4       85.13      120.12     22.63 o 
   5  16   4     1092.83     1132.66     55.24 o 
   6  16   4      618.47      563.92     40.13 o 
   7  16   4      228.40      260.37     30.33 o 
   8  16   4      442.91      444.46     56.66 o 
   9  16   4        2.08       23.64     29.63 o 
  10  16   4      322.42      393.50     58.69 o 
  11  16   4       28.57      -17.84     29.31 o 
 -11  17   4        3.20       76.15     53.97 o 
 -10  17   4       37.63       58.05     51.38 o 
  -9  17   4      218.69      163.16     57.71 o 
  -8  17   4       27.29      105.44     76.78 o 
  -7  17   4       44.78       61.86     22.32 o 
  -6  17   4      306.23      273.71     32.54 o 
  -5  17   4       29.25       15.04     12.97 o 
  -4  17   4      171.59      206.28     27.40 o 
  -3  17   4       30.71       37.18     17.86 o 
  -2  17   4       12.22      -13.85     13.85 o 
  -1  17   4      145.62      166.86     28.33 o 
   0  17   4       14.12       16.48     16.23 o 
   1  17   4      475.84      432.19     29.77 o 
   2  17   4       93.18       66.03     18.82 o 
   3  17   4       10.22       -1.93     14.80 o 
   4  17   4       42.60       51.25     21.00 o 
   5  17   4      199.05      165.04     29.82 o 
   6  17   4      277.96      324.48     32.63 o 
   7  17   4       20.04       -6.17     16.67 o 
   8  17   4       74.76      125.22     29.40 o 
   9  17   4       41.45       55.61     34.31 o 
  10  17   4       75.64      145.02     42.35 o 
 -11  18   4      317.74      240.77     59.24 o 
 -10  18   4       56.77      105.98     50.33 o 
  -9  18   4       38.44       25.89     39.24 o 
  -8  18   4      575.09      866.81     80.13 o 
  -7  18   4        3.34        4.94     44.07 o 
  -6  18   4     1181.98     1435.24    149.99 o 
  -5  18   4       45.59       60.27     21.00 o 
  -4  18   4      298.86      264.73     30.79 o 
  -3  18   4      127.82      149.15     24.37 o 
  -2  18   4      352.25      358.37     33.44 o 
  -1  18   4      698.52      590.19     40.96 o 
   0  18   4       75.51       42.78     17.78 o 
   1  18   4       42.21       71.47     17.50 o 
   2  18   4      110.24      132.82     22.53 o 
   3  18   4      113.19      105.09     21.08 o 
   4  18   4       21.30       37.32     22.39 o 
   5  18   4      479.00      491.22     46.61 o 
   6  18   4      138.06      143.66     30.56 o 
   7  18   4      427.06      434.86     41.99 o 
   8  18   4      331.89      373.58     42.28 o 
   9  18   4       11.15       15.35     29.56 o 
  10  18   4      176.11      185.53     47.32 o 
 -10  19   4       14.62       66.44     51.88 o 
  -9  19   4       15.53       32.94     52.00 o 
  -8  19   4      193.65      228.69     55.08 o 
  -7  19   4      216.70      234.94     55.28 o 
  -6  19   4      506.82      645.81     71.11 o 
  -5  19   4     1006.48     1064.39     86.26 o 
  -4  19   4      214.24      156.56     52.57 o 
  -3  19   4      810.76      806.87    109.70 o 
  -2  19   4       39.57       56.37     19.66 o 
  -1  19   4      485.07      490.31     38.15 o 
   0  19   4      481.93      493.79     38.55 o 
   1  19   4      120.14      121.90     23.45 o 
   2  19   4      226.41      212.59     26.87 o 
   3  19   4       16.41        8.68     17.31 o 
   4  19   4      367.53      404.56     42.02 o 
   5  19   4       30.29       41.68     19.39 o 
   6  19   4      125.91      114.56     36.54 o 
   7  19   4      753.78      833.87     78.46 o 
   8  19   4        0.22       39.35     34.35 o 
   9  19   4       10.74       55.49     35.79 o 
  -9  20   4       79.63       95.99     43.66 o 
  -8  20   4      184.85      179.17     52.02 o 
  -7  20   4      131.62       69.37     47.66 o 
  -6  20   4      190.23      239.63     53.05 o 
  -5  20   4       99.05       47.37     45.30 o 
  -4  20   4        6.17       86.31     47.08 o 
  -3  20   4       55.24        1.14     43.79 o 
  -2  20   4      393.68      472.70     86.06 o 
  -1  20   4       45.88       87.27     67.55 o 
   0  20   4       90.28      130.81     68.05 o 
   1  20   4       10.50       12.30     16.56 o 
   2  20   4      222.53      244.17     33.91 o 
   3  20   4       87.14      115.88     27.14 o 
   4  20   4        9.68       35.26     23.04 o 
   5  20   4       44.26       65.48     21.71 o 
   6  20   4       96.25      118.75     30.42 o 
   7  20   4        8.66       34.52     32.98 o 
   8  20   4        2.74        0.16     32.98 o 
  -8  21   4       88.63      175.92     56.13 o 
  -7  21   4      176.17      252.50     55.43 o 
  -6  21   4       24.19       23.94     46.20 o 
  -5  21   4      436.55      547.79     68.38 o 
  -4  21   4        6.96      -30.50     43.99 o 
  -3  21   4      543.77      556.20     67.59 o 
  -2  21   4      186.34      266.72     69.60 o 
  -1  21   4       13.97      -15.30     58.67 o 
   0  21   4      265.53      382.14     80.40 o 
   1  21   4       21.14      -23.16     62.26 o 
   2  21   4      276.49      366.82     82.64 o 
   3  21   4       39.83      148.29     69.89 o 
   4  21   4      220.32      189.85     78.36 o 
   5  21   4      427.33      396.39     90.84 o 
   6  21   4      299.02      311.97     52.81 o 
   7  21   4      171.65      139.93     44.28 o 
  -7  22   4      101.48      201.46     60.61 o 
  -6  22   4        2.39      -43.29     46.52 o 
  -5  22   4       52.28       47.17     50.10 o 
  -4  22   4      411.41      475.55     67.34 o 
  -3  22   4       77.87      150.81     69.82 o 
  -2  22   4      360.55      236.87     73.09 o 
  -1  22   4      205.51      196.37     71.51 o 
   0  22   4      416.72      354.25     74.42 o 
   1  22   4      252.78      424.69     86.24 o 
   2  22   4       44.33       68.57     65.21 o 
   3  22   4      388.17      646.26     93.81 o 
   4  22   4      214.74       81.99     69.70 o 
   5  22   4      230.77      312.82     90.90 o 
   6  22   4      911.00     1183.51    132.15 o 
  -6  23   4        1.40       93.21     57.44 o 
  -5  23   4       11.60       -9.85     54.43 o 
  -4  23   4      137.90      141.94     76.61 o 
  -3  23   4        9.63       -6.65     58.52 o 
  -2  23   4       51.45       36.54     59.60 o 
  -1  23   4       20.60      -15.91     57.27 o 
   0  23   4       63.40      160.04     65.78 o 
   1  23   4        6.98      -55.75     55.75 o 
   2  23   4       22.30      -45.37     45.37 o 
   3  23   4       73.89       58.59     59.01 o 
   4  23   4       40.42       57.25     67.04 o 
   5  23   4       49.73       75.87     71.73 o 
  -5  24   4      216.42      207.34     35.89 o 
  -4  24   4      198.39      302.02     92.79 o 
  -3  24   4        5.48       -6.19     64.86 o 
  -2  24   4      125.09       38.60     64.97 o 
  -1  24   4       27.70       -6.73     63.40 o 
   0  24   4      179.26      177.92     71.73 o 
   1  24   4      166.60      139.34     72.31 o 
   2  24   4      107.74      108.93     68.67 o 
   3  24   4      272.73      318.03     82.38 o 
   4  24   4       10.36      112.13     72.43 o 
  -2  25   4       32.09       -1.66     76.73 o 
  -1  25   4       38.55      -50.11     70.70 o 
   0  25   4      137.94      211.11     80.94 o 
   1  25   4       12.01       19.24     71.66 o 
 -14   1   5       14.11       38.53     29.50 o 
 -13   1   5       96.40       41.59     17.65 o 
 -12   1   5      219.07      229.79     33.71 o 
 -11   1   5      172.27      183.64     23.16 o 
 -10   1   5        2.74       -2.64     11.98 o 
  -9   1   5      614.97      589.98     31.64 o 
  -8   1   5     1940.62     1881.85     48.24 o 
  -7   1   5      117.09      151.54     14.95 o 
  -6   1   5      106.00       77.67     11.68 o 
  -5   1   5     1281.45     1248.32     34.65 o 
  -4   1   5       52.25       70.33      9.89 o 
  -3   1   5     1807.32     1795.39     38.83 o 
  -2   1   5       23.48       47.87      7.69 o 
  -1   1   5     1328.67     1325.44     29.94 o 
   0   1   5      282.06      237.32     14.34 o 
   1   1   5     1337.29     1408.85     32.84 o 
   2   1   5     3030.04     2871.86     55.18 o 
   3   1   5      371.91      404.59     15.33 o 
   4   1   5     4528.98     4524.46    118.89 o 
   5   1   5      732.02      711.60     43.95 o 
   6   1   5     2772.80     2754.89     85.90 o 
   7   1   5      298.89      376.72     35.03 o 
   8   1   5      126.00      132.62     19.75 o 
   9   1   5     2174.52     2100.90     78.29 o 
  10   1   5      728.62      768.79     61.06 o 
  11   1   5     1073.41     1213.93     69.55 o 
  12   1   5       54.61       62.56     27.48 o 
  13   1   5      117.31      141.88     35.27 o 
 -14   2   5       72.06       75.33     35.46 o 
 -13   2   5      703.41      818.79     94.65 o 
 -12   2   5       10.97       36.14     24.33 o 
 -11   2   5      235.18      212.46     30.13 o 
 -10   2   5      127.12      114.50     16.68 o 
  -9   2   5      326.52      295.44     21.46 o 
  -8   2   5      175.19      207.01     18.01 o 
  -7   2   5      167.88      157.66     15.19 o 
  -6   2   5       24.74       29.14      9.61 o 
  -5   2   5      368.22      404.78     20.89 o 
  -4   2   5     3099.58     3071.25     62.66 o 
  -3   2   5      510.69      522.81     19.31 o 
  -2   2   5     1363.44     1294.77     34.23 o 
  -1   2   5      337.45      332.20     18.60 o 
   0   2   5      625.48      626.14     25.90 o 
   1   2   5     1199.26     1115.15     29.10 o 
   2   2   5       11.56       10.94      6.40 o 
   3   2   5     1349.74     1279.16     30.07 o 
   4   2   5     1634.81     1653.20     47.05 o 
   5   2   5       91.81       83.67     19.67 o 
   6   2   5      372.50      325.77     31.43 o 
   7   2   5      195.76      176.05     25.32 o 
   8   2   5     2416.88     2194.58     78.58 o 
   9   2   5        4.20        8.94     20.38 o 
  10   2   5     1542.75     1540.09     76.50 o 
  11   2   5      488.32      583.46     96.63 o 
  12   2   5      140.49      196.07     35.03 o 
  13   2   5       35.27      132.98     93.42 o 
 -14   3   5       10.93       11.53     27.58 o 
 -13   3   5      261.57      229.85     40.46 o 
 -12   3   5       61.55      128.47     27.99 o 
 -11   3   5       69.28       81.53     20.83 o 
 -10   3   5      471.20      499.57     36.07 o 
  -9   3   5      505.09      421.45     24.79 o 
  -8   3   5      132.86      152.40     15.73 o 
  -7   3   5     1981.53     1786.28     45.12 o 
  -6   3   5      149.84      130.58     13.57 o 
  -5   3   5      297.82      333.65     18.84 o 
  -4   3   5      468.22      461.83     19.89 o 
  -3   3   5       22.29       40.24      8.93 o 
  -2   3   5     1834.72     1790.60     42.81 o 
  -1   3   5       68.07       64.33     10.50 o 
   0   3   5       27.46       41.22      9.32 o 
   1   3   5      500.44      525.26     23.88 o 
   2   3   5      431.58      499.10     19.80 o 
   3   3   5      158.62      185.36     14.82 o 
   4   3   5     1797.13     1725.90     49.77 o 
   5   3   5     1587.07     1692.47     61.45 o 
   6   3   5      243.46      222.15     27.45 o 
   7   3   5       36.01       40.05     15.91 o 
   8   3   5       55.95       47.37     20.67 o 
   9   3   5      132.14      157.90     28.92 o 
  10   3   5      269.36      442.67     86.42 o 
  11   3   5       31.20      124.18     79.45 o 
  12   3   5       28.76       98.02     76.21 o 
  13   3   5      148.78      138.86     55.76 o 
 -14   4   5       54.64       50.43     31.96 o 
 -13   4   5      322.36      312.64     46.29 o 
 -12   4   5       85.44       89.08     23.26 o 
 -11   4   5      250.54      238.20     28.67 o 
 -10   4   5      159.86      169.92     25.01 o 
  -9   4   5       67.33       47.79     17.33 o 
  -8   4   5      837.68      773.28     36.21 o 
  -7   4   5       53.72       63.96     12.07 o 
  -6   4   5     1034.08     1085.13     34.43 o 
  -5   4   5       47.44       52.65      9.08 o 
  -4   4   5     1779.64     1653.00     36.85 o 
  -3   4   5       11.52       45.06      8.98 o 
  -2   4   5     6410.91     6286.35    115.45 o 
  -1   4   5      101.72      115.44     12.62 o 
   0   4   5       35.22       28.70      9.65 o 
   1   4   5     2403.02     2155.69     50.46 o 
   2   4   5      162.57      171.87     14.51 o 
   3   4   5     2492.42     2382.98     54.80 o 
   4   4   5       52.40       70.29     13.25 o 
   5   4   5      963.86     1045.93     54.31 o 
   6   4   5        8.15       24.13     11.03 o 
   7   4   5       34.45       46.80     19.90 o 
   8   4   5     1569.80     1561.67     73.89 o 
   9   4   5       99.46      171.64     29.04 o 
  10   4   5      766.24      730.75     53.51 o 
  11   4   5      134.12      148.51     31.20 o 
  12   4   5       92.50      160.44     48.12 o 
  13   4   5      109.41      111.31     53.79 o 
 -14   5   5       95.02       84.81     34.66 o 
 -13   5   5       22.94       -6.05     24.51 o 
 -12   5   5      517.28      414.03     37.68 o 
 -11   5   5       14.61        9.25     16.53 o 
 -10   5   5      906.44      826.02     48.84 o 
  -9   5   5        1.15       11.01     14.90 o 
  -8   5   5       28.24       54.94     16.18 o 
  -7   5   5     2277.47     2221.99     69.01 o 
  -6   5   5       29.80       27.24      9.24 o 
  -5   5   5     3839.75     3747.04     68.93 o 
  -4   5   5     1306.18     1265.75     34.33 o 
  -3   5   5     2036.01     1974.34     42.11 o 
  -2   5   5     3597.82     3524.39     71.73 o 
  -1   5   5       67.67       58.74     11.59 o 
   0   5   5     3077.47     3060.97     64.58 o 
   1   5   5      201.94      192.46     15.76 o 
   2   5   5      255.37      222.69     16.87 o 
   3   5   5      580.59      570.73     26.48 o 
   4   5   5      977.44     1108.21     41.96 o 
   5   5   5       30.87       20.31     12.81 o 
   6   5   5       73.82       83.47     21.64 o 
   7   5   5      174.42      147.12     25.22 o 
   8   5   5      103.95      117.96     24.27 o 
   9   5   5      770.79      750.08     51.72 o 
  10   5   5       37.08       31.85     23.16 o 
  11   5   5      999.75     1021.22     64.19 o 
  12   5   5       69.70       51.76     24.19 o 
  13   5   5        4.15       -0.16    102.31 o 
 -14   6   5      132.33      123.89     38.08 o 
 -13   6   5       34.88       50.40     22.24 o 
 -12   6   5      230.00      220.82     28.72 o 
 -11   6   5      126.75      150.27     24.68 o 
 -10   6   5        5.42        4.29     15.81 o 
  -9   6   5      152.21      157.20     23.11 o 
  -8   6   5       54.94       38.68     15.44 o 
  -7   6   5      147.81      150.08     21.33 o 
  -6   6   5      993.47      990.95     47.81 o 
  -5   6   5      207.94      203.37     13.16 o 
  -4   6   5      102.24      171.26     13.93 o 
  -3   6   5     1430.60     1396.51     33.13 o 
  -2   6   5      284.95      329.04     19.17 o 
  -1   6   5      346.36      371.71     20.46 o 
   0   6   5      227.92      246.61     17.52 o 
   1   6   5      197.79      203.17     17.57 o 
   2   6   5      822.89      798.52     31.04 o 
   3   6   5      333.93      289.60     19.69 o 
   4   6   5       91.03      107.39     16.39 o 
   5   6   5       91.98      132.48     21.64 o 
   6   6   5      459.56      416.32     36.50 o 
   7   6   5      101.70      126.58     23.54 o 
   8   6   5        2.32       40.25     18.83 o 
   9   6   5      330.63      377.87     39.27 o 
  10   6   5       42.70       49.41     24.52 o 
  11   6   5      290.27      272.91     33.54 o 
  12   6   5       59.46       40.60     26.36 o 
  13   6   5       19.27       58.05     27.25 o 
 -14   7   5        3.01        6.75     25.01 o 
 -13   7   5       12.86       32.77     22.70 o 
 -12   7   5      385.07      338.58     41.97 o 
 -11   7   5       57.97       86.98     22.53 o 
 -10   7   5      783.13      881.29     51.70 o 
  -9   7   5     1110.44     1098.44     55.46 o 
  -8   7   5      222.13      251.93     27.93 o 
  -7   7   5      858.43      897.92     47.38 o 
  -6   7   5      362.74      388.01     30.46 o 
  -5   7   5     1449.17     1441.28     51.09 o 
  -4   7   5      432.84      478.16     22.39 o 
  -3   7   5     1263.95     1239.52     30.71 o 
  -2   7   5     1014.80      913.93     31.26 o 
  -1   7   5        0.53        0.82      8.39 o 
   0   7   5     4208.68     4218.71     91.62 o 
   1   7   5     1077.42     1071.22     37.75 o 
   2   7   5      729.04      611.17     28.50 o 
   3   7   5       91.14      113.98     15.87 o 
   4   7   5      180.08      188.95     21.58 o 
   5   7   5        3.83       12.24     12.61 o 
   6   7   5       67.87      110.19     21.73 o 
   7   7   5      447.70      429.22     37.29 o 
   8   7   5      119.31       65.76     23.72 o 
   9   7   5      745.64      718.22     51.75 o 
  10   7   5        5.72      -11.95     18.52 o 
  11   7   5      407.14      343.73     38.90 o 
  12   7   5       43.76       45.45     25.63 o 
  13   7   5      135.10      118.88     32.35 o 
 -14   8   5      112.78      125.08     33.25 o 
 -13   8   5      128.10       73.80     24.78 o 
 -12   8   5       51.00       55.56     21.01 o 
 -11   8   5      718.80      655.20     46.72 o 
 -10   8   5        8.23        5.78     16.43 o 
  -9   8   5      652.33      772.51     47.32 o 
  -8   8   5      946.97      963.28     51.57 o 
  -7   8   5      197.31      199.66     23.82 o 
  -6   8   5     2454.57     2455.77     75.19 o 
  -5   8   5      729.18      727.26     40.42 o 
  -4   8   5     1138.78     1172.44     51.50 o 
  -3   8   5     1098.27     1037.60     32.76 o 
  -2   8   5     1168.00     1212.59     35.27 o 
  -1   8   5     1094.58      995.05     33.03 o 
   0   8   5      104.99       93.82     14.13 o 
   1   8   5      920.11      955.26     38.30 o 
   2   8   5      322.13      324.70     21.52 o 
   3   8   5      101.61       89.37     14.75 o 
   4   8   5       48.56       56.76     14.01 o 
   5   8   5      171.24      208.27     22.15 o 
   6   8   5      279.65      305.34     32.67 o 
   7   8   5       31.06       28.31     18.23 o 
   8   8   5       71.09       73.25     22.57 o 
   9   8   5       27.93       37.01     19.07 o 
  10   8   5      320.56      289.68     32.70 o 
  11   8   5       48.32       34.50     23.61 o 
  12   8   5      658.07      694.96     53.64 o 
 -13   9   5        1.77       41.55     23.33 o 
 -12   9   5       10.81       39.33     18.58 o 
 -11   9   5       19.20       35.99     19.58 o 
 -10   9   5       81.03       84.97     22.42 o 
  -9   9   5       46.64       86.39     20.25 o 
  -8   9   5       86.79      104.95     21.38 o 
  -7   9   5        0.03        1.61     13.52 o 
  -6   9   5       17.76       60.46     16.63 o 
  -5   9   5       14.03       29.86     14.21 o 
  -4   9   5      114.07      128.98     19.75 o 
  -3   9   5        1.04       -1.48      8.64 o 
  -2   9   5       22.36       35.00     10.76 o 
  -1   9   5      491.77      465.58     24.08 o 
   0   9   5       23.82       27.74     11.81 o 
   1   9   5     1695.13     1651.63     53.76 o 
   2   9   5      259.57      298.66     22.05 o 
   3   9   5        7.81       16.86     10.08 o 
   4   9   5       48.91       41.14     14.50 o 
   5   9   5      609.94      642.90     36.76 o 
   6   9   5        2.92       -8.99     15.87 o 
   7   9   5       15.10        7.79     18.22 o 
   8   9   5        0.16      -13.23     16.08 o 
   9   9   5        8.05       19.96     18.53 o 
  10   9   5       28.81       51.26     23.89 o 
  11   9   5       92.84      135.38     28.95 o 
  12   9   5        9.31       30.56     24.20 o 
 -13  10   5      191.59      222.18     33.70 o 
 -12  10   5       17.07       -1.47     17.87 o 
 -11  10   5      438.07      517.13     43.58 o 
 -10  10   5        0.92       37.61     19.34 o 
  -9  10   5      518.44      520.21     40.46 o 
  -8  10   5      356.64      431.47     36.38 o 
  -7  10   5      213.44      240.42     26.96 o 
  -6  10   5      887.17      782.40     45.10 o 
  -5  10   5       15.00       13.44     13.99 o 
  -4  10   5     1238.14     1192.79     51.40 o 
  -3  10   5      748.87      703.46     39.69 o 
  -2  10   5       96.94       81.73     13.04 o 
  -1  10   5     1775.93     1629.17     43.53 o 
   0  10   5     1113.19     1065.40     37.68 o 
   1  10   5      538.15      512.48     32.58 o 
   2  10   5      797.98      730.90     39.49 o 
   3  10   5       49.88       43.66     14.79 o 
   4  10   5       31.44       42.84     14.42 o 
   5  10   5      577.11      568.57     34.99 o 
   6  10   5       92.82       97.78     20.16 o 
   7  10   5      396.46      383.86     32.80 o 
   8  10   5        5.17       20.66     18.32 o 
   9  10   5       76.48       63.31     23.11 o 
  10  10   5      131.44      149.06     28.84 o 
  11  10   5        7.16        2.66     22.05 o 
  12  10   5      185.48      147.58     46.77 o 
 -13  11   5        0.40      -20.72     20.72 o 
 -12  11   5      139.35      131.32     27.29 o 
 -11  11   5        3.56       -7.41     17.97 o 
 -10  11   5      101.47      101.64     23.40 o 
  -9  11   5       78.62      121.88     23.92 o 
  -8  11   5      192.81      170.43     25.28 o 
  -7  11   5      243.78      256.44     28.21 o 
  -6  11   5      199.21      207.31     25.79 o 
  -5  11   5      415.94      337.94     29.40 o 
  -4  11   5       46.05       27.89     14.11 o 
  -3  11   5      538.72      542.33     36.17 o 
  -2  11   5      388.18      359.27     22.16 o 
  -1  11   5      263.71      267.28     20.21 o 
   0  11   5      984.13      947.43     37.08 o 
   1  11   5      390.58      343.46     27.70 o 
   2  11   5      298.08      245.15     25.21 o 
   3  11   5       57.80       53.69     15.68 o 
   4  11   5     1511.63     1446.36     45.65 o 
   5  11   5      103.19      116.45     17.39 o 
   6  11   5      379.50      358.61     31.00 o 
   7  11   5      747.67      787.16     49.03 o 
   8  11   5       79.89       88.14     23.20 o 
   9  11   5      673.39      678.95     48.56 o 
  10  11   5        0.26        0.13     20.09 o 
  11  11   5      241.88      288.33     37.15 o 
  12  11   5       56.85       46.23     37.85 o 
 -13  12   5       41.76       11.87     23.75 o 
 -12  12   5        0.17       29.86     21.78 o 
 -11  12   5        0.65       13.79     21.19 o 
 -10  12   5        1.97        8.37     19.85 o 
  -9  12   5        1.82       14.80     17.88 o 
  -8  12   5        2.69       10.05     17.78 o 
  -7  12   5       38.10       60.27     18.38 o 
  -6  12   5        8.25       10.12     14.27 o 
  -5  12   5     1597.97     1618.54     61.72 o 
  -4  12   5       16.37       18.38     14.64 o 
  -3  12   5      142.62      118.75     20.38 o 
  -2  12   5       39.16       20.51     14.14 o 
  -1  12   5      327.41      304.40     23.47 o 
   0  12   5     1684.87     1491.21     43.25 o 
   1  12   5       85.36       76.78     14.43 o 
   2  12   5     1428.02     1386.39     43.55 o 
   3  12   5      288.23      298.54     24.19 o 
   4  12   5      869.29      888.94     46.15 o 
   5  12   5       87.72      112.05     18.50 o 
   6  12   5      866.47      866.56     43.08 o 
   7  12   5        3.35       35.61     18.95 o 
   8  12   5      691.78      651.91     46.02 o 
   9  12   5        4.09        9.37     19.16 o 
  10  12   5      145.24      152.67     30.11 o 
  11  12   5      423.80      452.89     64.80 o 
 -12  13   5       32.59        7.10     22.51 o 
 -11  13   5        2.57       46.27     23.42 o 
 -10  13   5      114.63      153.40     28.77 o 
  -9  13   5      290.40      352.20     36.61 o 
  -8  13   5       60.73       59.89     21.25 o 
  -7  13   5      320.80      310.95     33.08 o 
  -6  13   5       61.44       53.17     18.51 o 
  -5  13   5       32.42       34.09     16.05 o 
  -4  13   5       43.04       41.87     16.71 o 
  -3  13   5      797.76      857.82     47.36 o 
  -2  13   5      158.92      143.63     22.34 o 
  -1  13   5        4.15       15.45     11.71 o 
   0  13   5       63.73       77.37     15.48 o 
   1  13   5      849.97      810.28     43.48 o 
   2  13   5      809.69      799.46     48.11 o 
   3  13   5        0.14       -5.82     14.56 o 
   4  13   5      226.21      239.99     30.60 o 
   5  13   5       28.44        5.56     14.85 o 
   6  13   5       24.06       38.84     15.56 o 
   7  13   5       80.66       95.15     23.11 o 
   8  13   5      152.39      151.01     27.35 o 
   9  13   5       69.48       76.15     24.43 o 
  10  13   5       16.47       53.54     24.40 o 
  11  13   5      295.07      303.23     57.24 o 
 -12  14   5        5.99       39.93     25.04 o 
 -11  14   5        8.90       10.55     21.49 o 
 -10  14   5      176.22      187.02     30.59 o 
  -9  14   5       43.74       40.70     20.45 o 
  -8  14   5       32.06       52.06     21.10 o 
  -7  14   5      142.89      181.73     27.08 o 
  -6  14   5      590.48      515.46     40.10 o 
  -5  14   5       15.77       41.22     16.95 o 
  -4  14   5        3.02       -2.39     14.44 o 
  -3  14   5       36.09       28.37     15.59 o 
  -2  14   5      391.78      415.32     33.22 o 
  -1  14   5       25.81       59.08     17.64 o 
   0  14   5      722.07      792.42     43.00 o 
   1  14   5     1276.00     1306.42     50.04 o 
   2  14   5      363.48      347.20     29.66 o 
   3  14   5      923.17      947.69     70.07 o 
   4  14   5      864.76      865.28     47.13 o 
   5  14   5      719.63      716.15     43.23 o 
   6  14   5     1267.79     1233.94     60.25 o 
   7  14   5       98.13       97.87     23.69 o 
   8  14   5      922.35      939.68     57.02 o 
   9  14   5       40.23       55.34     23.14 o 
  10  14   5      164.55      186.29     45.66 o 
  11  14   5      298.87      307.92     57.82 o 
 -11  15   5        9.19       -8.69     20.60 o 
 -10  15   5        6.43        8.25     20.20 o 
  -9  15   5       30.18      -17.76     17.76 o 
  -8  15   5       15.89       16.42     19.09 o 
  -7  15   5        5.55       33.28     17.76 o 
  -6  15   5      209.50      209.87     28.06 o 
  -5  15   5       20.85       -6.51     15.26 o 
  -4  15   5       44.25       15.00     16.21 o 
  -3  15   5        4.61       12.03     15.03 o 
  -2  15   5      632.64      594.00     40.24 o 
  -1  15   5       80.40       83.39     13.04 o 
   0  15   5      700.98      711.30     37.76 o 
   1  15   5     1901.66     1868.97     63.15 o 
   2  15   5      633.66      651.45     39.79 o 
   3  15   5      248.90      263.12     39.63 o 
   4  15   5      210.07      300.12     43.31 o 
   5  15   5     1285.45     1354.25     60.41 o 
   6  15   5       97.18      109.65     22.47 o 
   7  15   5      214.22      251.84     36.99 o 
   8  15   5       49.36       41.94     27.04 o 
   9  15   5       62.22       81.82     35.95 o 
  10  15   5       33.83       40.73     35.60 o 
 -11  16   5        1.47       -0.87     20.56 o 
 -10  16   5       45.35       67.29     24.99 o 
  -9  16   5       10.05        9.18     20.73 o 
  -8  16   5       13.54       42.09     21.85 o 
  -7  16   5       13.10        7.64     18.42 o 
  -6  16   5        1.60       23.51     17.93 o 
  -5  16   5        1.63       -4.90     15.47 o 
  -4  16   5      298.25      336.08     33.57 o 
  -3  16   5      145.54      125.37     22.91 o 
  -2  16   5        0.82        6.48     12.07 o 
  -1  16   5      760.90      778.88     47.39 o 
   0  16   5      289.96      265.29     28.38 o 
   1  16   5      757.95      802.89     40.43 o 
   2  16   5       70.97       92.39     23.57 o 
   3  16   5      788.70      865.48     57.87 o 
   4  16   5       17.61       44.35     22.14 o 
   5  16   5      946.31      863.92     59.61 o 
   6  16   5       95.44       94.89     27.24 o 
   7  16   5       67.57       85.75     27.23 o 
   8  16   5      215.75      281.42     39.73 o 
   9  16   5       99.40       92.06     37.25 o 
  10  16   5      114.54      200.62     49.66 o 
 -10  17   5        1.16        5.64     80.65 o 
  -9  17   5       28.32       39.12     87.85 o 
  -8  17   5      113.22      111.76     26.94 o 
  -7  17   5      306.29      296.63     35.44 o 
  -6  17   5       42.19       50.40     20.58 o 
  -5  17   5      159.58      211.10     29.24 o 
  -4  17   5        9.73       -6.21     16.01 o 
  -3  17   5      529.21      490.71     77.50 o 
  -2  17   5      199.12      228.93     28.74 o 
  -1  17   5     1172.96     1198.28     60.30 o 
   0  17   5     1471.23     1437.53     75.19 o 
   1  17   5        1.99       -5.05     15.92 o 
   2  17   5     1827.01     1900.22     78.22 o 
   3  17   5        8.64       25.21     21.39 o 
   4  17   5      921.93      845.33     59.11 o 
   5  17   5      395.31      385.40     42.08 o 
   6  17   5      504.99      521.43     48.32 o 
   7  17   5     1383.87     1302.24    100.16 o 
   8  17   5       49.95       35.33     30.84 o 
   9  17   5       39.77       35.58     35.95 o 
 -10  18   5       30.39       62.29     58.01 o 
  -9  18   5      285.97      402.17     69.14 o 
  -8  18   5      140.66      309.23     68.09 o 
  -7  18   5      160.29      128.01     89.77 o 
  -6  18   5      150.84      379.35     96.72 o 
  -5  18   5      173.01       54.33     82.35 o 
  -4  18   5      112.64       17.62     77.26 o 
  -3  18   5        2.00       17.81     18.60 o 
  -2  18   5      153.02      140.57     25.25 o 
  -1  18   5       84.84       93.86     23.06 o 
   0  18   5        2.69      -16.06     16.69 o 
   1  18   5        8.48       34.12     18.07 o 
   2  18   5        5.73       32.86     20.83 o 
   3  18   5       37.17       22.50     20.54 o 
   4  18   5       39.47       38.71     20.69 o 
   5  18   5       51.01       47.84     24.03 o 
   6  18   5       40.48       67.68     27.28 o 
   7  18   5        7.10       29.87     31.51 o 
   8  18   5       93.81       78.50     55.52 o 
  -9  19   5      136.02      216.62     64.70 o 
  -8  19   5       34.95      129.64     56.86 o 
  -7  19   5       53.53       78.66     85.95 o 
  -6  19   5      125.82      265.34     60.53 o 
  -5  19   5       67.31      159.98     56.70 o 
  -4  19   5       27.78      -65.30     65.30 o 
  -3  19   5       44.31       92.98     79.47 o 
  -2  19   5       76.80      211.42     87.47 o 
  -1  19   5       40.38       32.24     21.75 o 
   0  19   5      130.06      132.99     29.25 o 
   1  19   5       49.09       83.59     25.46 o 
   2  19   5     1326.71     1347.23     93.73 o 
   3  19   5      148.48       81.86     26.78 o 
   4  19   5      367.47      316.65     34.37 o 
   5  19   5      451.46      505.63     42.34 o 
   6  19   5       34.27       58.00     26.39 o 
   7  19   5      256.10      361.62     84.30 o 
   8  19   5       10.19       26.69     54.05 o 
  -8  20   5      640.36      897.26     87.57 o 
  -7  20   5       58.96      180.19     61.23 o 
  -6  20   5      376.72      385.72     65.02 o 
  -5  20   5       81.61       22.15     50.87 o 
  -4  20   5       34.37       72.45     54.30 o 
  -3  20   5      293.41      273.09     62.20 o 
  -2  20   5       44.57        6.20     49.32 o 
  -1  20   5      239.81      338.42     83.67 o 
   0  20   5       66.35      -68.86     68.86 o 
   1  20   5      696.27      681.82     99.20 o 
   2  20   5       46.02       45.68     73.65 o 
   3  20   5      146.40      173.12     39.07 o 
   4  20   5       93.07       89.97     23.20 o 
   5  20   5      220.06      253.03     32.83 o 
   6  20   5      188.32      275.56     40.62 o 
   7  20   5        3.66        5.99     47.85 o 
  -7  21   5      270.06      330.87     68.53 o 
  -6  21   5        3.22      -33.56     51.44 o 
  -5  21   5       72.70       55.15     52.13 o 
  -4  21   5      179.70      250.30     59.56 o 
  -3  21   5       71.47       53.44     51.26 o 
  -2  21   5       93.07       47.79     62.95 o 
  -1  21   5       40.11      111.17     72.39 o 
   0  21   5      148.26       98.77     70.41 o 
   1  21   5       78.38      199.62     76.16 o 
   2  21   5        9.11      145.77     72.09 o 
   3  21   5       83.67       64.40     81.11 o 
   4  21   5       63.42       22.88     76.33 o 
   5  21   5       38.22      111.61     85.71 o 
   6  21   5      176.95      331.13     99.49 o 
  -6  22   5      107.28       23.93     61.55 o 
  -5  22   5       23.02       39.96     58.28 o 
  -4  22   5       57.15       78.39     57.04 o 
  -3  22   5        4.84      -31.61     61.44 o 
  -2  22   5        9.72      108.91     65.18 o 
  -1  22   5        6.59       20.93     61.04 o 
   0  22   5       10.15       38.23     68.38 o 
   1  22   5        1.11      -28.06     62.60 o 
   2  22   5        4.52       61.30     71.88 o 
   3  22   5      178.92       -9.12     76.24 o 
   4  22   5       66.69      120.04     83.68 o 
   5  22   5        6.41       64.58     83.29 o 
  -5  23   5      160.08      190.24     69.45 o 
  -4  23   5       36.55      -62.78     62.78 o 
  -3  23   5       81.44       46.43     71.72 o 
  -2  23   5       93.04       84.09     78.69 o 
  -1  23   5        8.02       48.79     74.36 o 
   0  23   5      110.26      -33.84     62.40 o 
   1  23   5       47.51      132.68     71.99 o 
   2  23   5       54.02       -4.14     65.59 o 
   3  23   5       74.71       78.79     74.64 o 
  -2  24   5       14.20       84.38     91.45 o 
  -1  24   5       75.57       76.58     82.82 o 
   0  24   5       27.73       60.79     81.19 o 
   1  24   5      124.85      115.34     80.19 o 
 -14   0   6       10.98       85.27     54.41 o 
 -13   0   6       12.69       78.02     47.80 o 
 -12   0   6       53.84      113.44     51.89 o 
 -11   0   6        6.18        7.37     32.05 o 
 -10   0   6      120.11       78.23     22.30 o 
  -9   0   6        4.90       23.32     16.42 o 
  -8   0   6     1542.24     1445.04     62.65 o 
  -7   0   6       65.40       64.22     18.41 o 
  -6   0   6     5004.47     5180.04    125.31 o 
  -5   0   6       12.95       22.30     12.38 o 
  -4   0   6     2623.60     2594.70     71.01 o 
  -3   0   6     3787.86     3483.64     79.25 o 
  -2   0   6       63.77       83.94     14.65 o 
  -1   0   6      593.03      570.54     31.93 o 
   0   0   6      387.37      410.54     26.42 o 
   1   0   6      319.17      327.33     22.49 o 
   2   0   6      234.91      239.77     23.25 o 
   3   0   6     3049.32     2867.19    122.20 o 
   4   0   6     1543.49     1503.96     88.55 o 
   5   0   6      635.45      693.77     66.14 o 
   6   0   6        4.50       69.84     29.47 o 
   7   0   6      154.26      170.58     38.32 o 
   8   0   6      100.44      148.82     38.71 o 
   9   0   6       27.70       30.80     32.89 o 
  10   0   6       10.33      -16.35     29.51 o 
  11   0   6        4.79       -3.42     28.18 o 
  12   0   6       23.27        7.55     37.79 o 
 -14   1   6       15.66        1.85     31.93 o 
 -13   1   6       22.04       61.66     32.16 o 
 -12   1   6      103.13      106.59     35.85 o 
 -11   1   6       12.20       35.44     18.30 o 
 -10   1   6      151.46      161.46     23.70 o 
  -9   1   6       21.46       20.16     12.85 o 
  -8   1   6        3.48       36.01     12.27 o 
  -7   1   6      375.10      395.27     23.65 o 
  -6   1   6       68.94       87.45     13.52 o 
  -5   1   6      848.45      791.04     31.61 o 
  -4   1   6      101.93      112.32     13.20 o 
  -3   1   6      114.28      121.71     11.87 o 
  -2   1   6       52.56       59.75      9.56 o 
  -1   1   6      112.79      125.73     12.91 o 
   0   1   6      224.15      221.60     15.69 o 
   1   1   6        0.60       -6.57      6.57 o 
   2   1   6       54.43       52.11      8.97 o 
   3   1   6      193.52      202.76     25.38 o 
   4   1   6       73.22       73.08     19.24 o 
   5   1   6     2368.92     2427.54     81.07 o 
   6   1   6      485.01      485.49     40.61 o 
   7   1   6      176.32      175.73     29.16 o 
   8   1   6       27.39       32.47     21.00 o 
   9   1   6      170.30      166.52     30.81 o 
  10   1   6        7.95       17.90     19.64 o 
  11   1   6      215.62      204.96     32.19 o 
  12   1   6      289.32      272.09     40.56 o 
 -14   2   6        6.75       35.40     34.59 o 
 -13   2   6        2.75       20.35     30.73 o 
 -12   2   6       43.07       31.13     20.55 o 
 -11   2   6        1.25        7.05     18.55 o 
 -10   2   6       39.99       32.46     19.42 o 
  -9   2   6       46.43       40.27     17.16 o 
  -8   2   6      277.13      252.24     20.09 o 
  -7   2   6       40.48       24.23     10.93 o 
  -6   2   6      434.92      447.89     24.22 o 
  -5   2   6      202.64      237.19     18.13 o 
  -4   2   6     1008.35      980.73     31.06 o 
  -3   2   6      629.36      595.76     26.96 o 
  -2   2   6      592.17      639.50     26.24 o 
  -1   2   6     2058.80     1995.36     45.36 o 
   0   2   6      821.18      843.84     29.90 o 
   1   2   6      142.67      178.96     14.01 o 
   2   2   6      230.03      219.07     16.24 o 
   3   2   6       84.59       59.15     17.58 o 
   4   2   6      530.67      536.45     39.74 o 
   5   2   6     1084.45     1074.35     58.34 o 
   6   2   6       58.83      104.40     22.45 o 
   7   2   6      121.25      163.43     27.43 o 
   8   2   6       94.42      163.48     28.89 o 
   9   2   6       10.95       44.76     18.31 o 
  10   2   6       45.19       52.37     24.97 o 
  11   2   6      296.03      376.36     44.24 o 
  12   2   6       50.53       26.01     24.44 o 
 -14   3   6       51.80      107.55     39.35 o 
 -13   3   6        6.85       -9.45     23.38 o 
 -12   3   6      406.62      481.78     47.22 o 
 -11   3   6       12.17       14.24     19.84 o 
 -10   3   6      420.49      400.33     33.72 o 
  -9   3   6       33.43       37.47     17.79 o 
  -8   3   6      492.05      521.17     36.89 o 
  -7   3   6       29.40       21.93     10.75 o 
  -6   3   6       17.66       29.75     10.26 o 
  -5   3   6     4714.12     4426.31     81.56 o 
  -4   3   6       91.25       78.99     11.03 o 
  -3   3   6     1017.95      993.36     30.14 o 
  -2   3   6     2084.35     2093.41     50.39 o 
  -1   3   6      405.24      412.24     23.29 o 
   0   3   6      602.66      581.52     27.51 o 
   1   3   6      201.69      187.05     14.15 o 
   2   3   6      348.54      382.77     22.33 o 
   3   3   6      245.17      185.91     24.81 o 
   4   3   6        2.46       16.09     15.16 o 
   5   3   6     2861.56     2910.90     91.83 o 
   6   3   6     2157.77     1895.19     71.55 o 
   7   3   6      595.23      637.60     47.83 o 
   8   3   6        3.55       37.90     20.11 o 
   9   3   6      653.65      748.61     63.08 o 
  10   3   6       94.56      139.37     29.39 o 
  11   3   6      274.50      353.63     42.21 o 
  12   3   6        6.13        1.35     26.87 o 
 -13   4   6       96.52       65.92     26.80 o 
 -12   4   6      188.55      215.59     34.67 o 
 -11   4   6       16.41       18.84     18.61 o 
 -10   4   6      343.28      319.75     32.93 o 
  -9   4   6        5.11        1.02     14.82 o 
  -8   4   6        6.41       33.94     15.76 o 
  -7   4   6       19.19       29.28     15.44 o 
  -6   4   6      272.06      236.12     20.55 o 
  -5   4   6      187.98      234.99     16.28 o 
  -4   4   6      657.50      658.91     28.62 o 
  -3   4   6        4.28       23.91      8.88 o 
  -2   4   6      412.19      417.91     22.85 o 
  -1   4   6       60.52       60.67     11.31 o 
   0   4   6      157.48      121.28     13.97 o 
   1   4   6      236.49      211.04     16.90 o 
   2   4   6      121.46      158.17     15.19 o 
   3   4   6     1300.52     1283.37     47.99 o 
   4   4   6      643.68      610.94     42.35 o 
   5   4   6     1462.18     1450.35     68.59 o 
   6   4   6     1682.62     1615.39     72.90 o 
   7   4   6      602.06      596.27     46.29 o 
   8   4   6      621.28      572.46     47.11 o 
   9   4   6       58.92      112.44     26.97 o 
  10   4   6      400.36      475.99     45.37 o 
  11   4   6      572.40      721.48     57.39 o 
  12   4   6        2.22      -24.28     24.28 o 
 -13   5   6        9.78       33.08     24.62 o 
 -12   5   6       49.30       36.47     20.87 o 
 -11   5   6        3.02       55.28     21.96 o 
 -10   5   6      388.93      382.28     34.71 o 
  -9   5   6        5.94       28.08     16.44 o 
  -8   5   6      321.96      327.16     30.42 o 
  -7   5   6      578.21      486.21     34.77 o 
  -6   5   6       62.40       97.37     18.30 o 
  -5   5   6      241.88      261.99     25.20 o 
  -4   5   6      262.48      268.73     18.99 o 
  -3   5   6       22.93       19.64      8.90 o 
  -2   5   6     1185.09     1140.47     36.13 o 
  -1   5   6       56.71       58.10     12.42 o 
   0   5   6      139.24      175.15     16.30 o 
   1   5   6     1597.06     1571.23     43.32 o 
   2   5   6        2.33       -2.93      9.17 o 
   3   5   6      138.25      126.32     17.54 o 
   4   5   6      103.72       77.79     20.30 o 
   5   5   6       11.98       24.53     17.79 o 
   6   5   6        2.10       18.94     18.24 o 
   7   5   6       27.25       37.24     13.57 o 
   8   5   6      108.36      143.87     27.95 o 
   9   5   6      126.94      102.40     28.16 o 
  10   5   6        4.74       49.38     24.47 o 
  11   5   6      193.33      199.52     34.99 o 
  12   5   6        5.94       27.65     24.27 o 
 -13   6   6      151.93      110.25     27.75 o 
 -12   6   6      176.00      170.67     29.34 o 
 -11   6   6       52.65       64.92     21.81 o 
 -10   6   6      291.44      298.85     31.83 o 
  -9   6   6       10.12       18.08     16.85 o 
  -8   6   6        9.00       12.31     14.69 o 
  -7   6   6       16.74       14.95     14.76 o 
  -6   6   6      418.52      377.50     31.58 o 
  -5   6   6      675.29      625.32     38.93 o 
  -4   6   6      772.08      770.09     35.93 o 
  -3   6   6     1046.97      977.73     30.35 o 
  -2   6   6     1195.52     1134.11     38.00 o 
  -1   6   6       85.02       92.79     13.18 o 
   0   6   6     1510.12     1484.59     45.45 o 
   1   6   6     1439.42     1389.53     41.27 o 
   2   6   6      107.63      131.33     15.38 o 
   3   6   6     1658.25     1654.02     46.06 o 
   4   6   6     1256.02     1128.20     59.37 o 
   5   6   6     2197.55     2279.58     79.14 o 
   6   6   6     1405.49     1309.04     78.25 o 
   7   6   6       66.86       75.32     23.44 o 
   8   6   6     1198.11     1271.74     69.60 o 
   9   6   6       69.48       19.19     22.41 o 
  10   6   6      357.42      374.21     42.26 o 
  11   6   6      516.92      493.12     49.97 o 
  12   6   6        0.82      -23.35     23.35 o 
 -13   7   6        7.30       -2.11     21.41 o 
 -12   7   6        6.55       31.65     21.21 o 
 -11   7   6       26.32        8.69     18.61 o 
 -10   7   6       38.25       33.85     19.01 o 
  -9   7   6       27.49       19.64     17.28 o 
  -8   7   6      144.73      141.50     21.66 o 
  -7   7   6        1.61       15.04     14.44 o 
  -6   7   6      330.28      387.43     32.12 o 
  -5   7   6       76.75       69.22     17.17 o 
  -4   7   6       47.88       53.78     15.55 o 
  -3   7   6       71.14       53.80     12.16 o 
  -2   7   6        0.47        5.47      9.03 o 
  -1   7   6      905.26      848.86     34.25 o 
   0   7   6        1.27       21.64     12.12 o 
   1   7   6      433.64      391.81     24.48 o 
   2   7   6     1730.32     1774.60     48.40 o 
   3   7   6       95.94      125.66     16.07 o 
   4   7   6      553.63      536.94     40.86 o 
   5   7   6      779.03      805.46     51.65 o 
   6   7   6      792.94      709.73     49.42 o 
   7   7   6      490.29      477.94     43.33 o 
   8   7   6        5.50        4.91     20.85 o 
   9   7   6      301.25      295.69     38.39 o 
  10   7   6       68.97       91.51     27.21 o 
  11   7   6      145.55      116.97     28.36 o 
  12   7   6      458.02      582.55     52.57 o 
 -13   8   6      118.69      116.05     28.49 o 
 -12   8   6       99.82      113.87     26.25 o 
 -11   8   6       20.40       46.26     21.27 o 
 -10   8   6        0.25       15.79     17.41 o 
  -9   8   6       16.02       -3.67     15.78 o 
  -8   8   6        9.68       45.20     18.04 o 
  -7   8   6        9.03       22.57     16.58 o 
  -6   8   6       45.39       47.33     17.06 o 
  -5   8   6        1.04        5.69     13.50 o 
  -4   8   6      157.98      129.27     20.27 o 
  -3   8   6      196.42      220.07     17.89 o 
  -2   8   6      191.51      173.81     16.87 o 
  -1   8   6      233.86      261.05     19.91 o 
   0   8   6        2.33       11.17     13.01 o 
   1   8   6       21.22       44.24     13.11 o 
   2   8   6      197.73      197.11     19.03 o 
   3   8   6      495.62      457.50     31.64 o 
   4   8   6      244.16      259.69     29.99 o 
   5   8   6       55.57       47.28     13.79 o 
   6   8   6      524.91      557.90     44.76 o 
   7   8   6       24.95       49.11     22.82 o 
   8   8   6     1154.78     1058.85     64.92 o 
   9   8   6      258.11      292.44     37.49 o 
  10   8   6        1.87       14.17     20.99 o 
  11   8   6      153.33      180.78     33.19 o 
 -13   9   6       17.01       51.80     26.15 o 
 -12   9   6      127.58      104.02     26.68 o 
 -11   9   6      344.91      270.80     34.29 o 
 -10   9   6      113.67       91.58     23.56 o 
  -9   9   6      122.56      142.21     24.77 o 
  -8   9   6      130.24      141.19     23.49 o 
  -7   9   6      183.16      150.82     23.38 o 
  -6   9   6       11.00       26.91     14.19 o 
  -5   9   6      732.49      712.95     43.30 o 
  -4   9   6      142.78      130.67     20.58 o 
  -3   9   6       28.59       26.98     14.47 o 
  -2   9   6       51.83       60.37     12.64 o 
  -1   9   6      268.54      294.02     21.52 o 
   0   9   6      276.45      310.18     23.97 o 
   1   9   6       59.83       57.74     16.01 o 
   2   9   6     2106.00     1950.87     52.90 o 
   3   9   6        2.41      -12.15     12.15 o 
   4   9   6     1748.67     1695.01     74.41 o 
   5   9   6      393.95      411.99     38.33 o 
   6   9   6      174.48      189.11     29.94 o 
   7   9   6      969.72     1063.91     63.56 o 
   8   9   6       33.43       36.63     23.89 o 
   9   9   6     1486.23     1288.82     64.60 o 
  10   9   6      681.10      766.67     51.21 o 
  11   9   6      133.47      143.78     31.82 o 
 -12  10   6       13.87       12.45     21.84 o 
 -11  10   6       53.02       32.33     23.15 o 
 -10  10   6      100.97       64.02     22.94 o 
  -9  10   6       27.26       36.12     19.81 o 
  -8  10   6      251.94      325.07     33.67 o 
  -7  10   6      144.78      116.69     22.94 o 
  -6  10   6      355.22      329.41     32.02 o 
  -5  10   6       34.91       39.04     16.18 o 
  -4  10   6      828.87      859.85     47.07 o 
  -3  10   6      106.76       96.61     19.27 o 
  -2  10   6       64.65       72.94     14.42 o 
  -1  10   6      214.73      240.51     20.22 o 
   0  10   6       22.12       52.27     12.41 o 
   1  10   6      247.22      333.75     28.38 o 
   2  10   6       80.01      103.84     17.52 o 
   3  10   6      152.43      151.60     21.42 o 
   4  10   6      618.10      620.75     37.11 o 
   5  10   6        4.99       -2.45     17.92 o 
   6  10   6       10.07       16.40     19.27 o 
   7  10   6       46.78       72.48     25.40 o 
   8  10   6       85.79       97.56     23.63 o 
   9  10   6       20.82       27.37     22.24 o 
  10  10   6      269.57      344.12     40.06 o 
  11  10   6       36.54       56.85     26.41 o 
 -12  11   6        4.27       -0.79     21.90 o 
 -11  11   6        5.33       16.66     22.38 o 
 -10  11   6      142.13      181.77     28.66 o 
  -9  11   6      111.79      148.97     27.04 o 
  -8  11   6       61.58       68.39     20.61 o 
  -7  11   6        1.91       20.28     16.18 o 
  -6  11   6       57.19       64.61     19.76 o 
  -5  11   6      243.54      239.95     28.14 o 
  -4  11   6        1.23       -1.86     14.59 o 
  -3  11   6        2.18        6.92     14.05 o 
  -2  11   6       49.94      122.07     20.14 o 
  -1  11   6       54.86       86.64     14.17 o 
   0  11   6        4.31        4.69     11.29 o 
   1  11   6      162.15      177.52     23.59 o 
   2  11   6      181.58      140.08     20.07 o 
   3  11   6      408.40      476.50     40.62 o 
   4  11   6      397.51      429.06     32.34 o 
   5  11   6      230.22      236.07     30.70 o 
   6  11   6      369.65      370.79     33.01 o 
   7  11   6      341.86      409.99     36.73 o 
   8  11   6       49.86       36.37     22.02 o 
   9  11   6      501.52      516.59     45.85 o 
  10  11   6       58.96       62.04     25.87 o 
  11  11   6       23.97       71.75     28.67 o 
 -12  12   6       38.97       26.11     23.57 o 
 -11  12   6      166.11      211.60     32.70 o 
 -10  12   6       96.98      170.63     29.22 o 
  -9  12   6       45.77       55.85     22.61 o 
  -8  12   6      210.85      199.00     29.33 o 
  -7  12   6       29.41       51.93     19.23 o 
  -6  12   6      258.27      250.20     29.33 o 
  -5  12   6       11.48        7.34     15.06 o 
  -4  12   6      111.33      109.79     21.26 o 
  -3  12   6       26.86       14.32     13.92 o 
  -2  12   6        4.64       -7.36     13.86 o 
  -1  12   6      503.61      498.54     36.11 o 
   0  12   6        5.92       -8.30     10.74 o 
   1  12   6     1028.57     1001.14     45.61 o 
   2  12   6        2.08       26.46     15.75 o 
   3  12   6       98.04      120.00     22.33 o 
   4  12   6       96.72       85.51     18.19 o 
   5  12   6      146.87      178.22     25.28 o 
   6  12   6      452.73      453.83     35.96 o 
   7  12   6       46.79       45.42     21.81 o 
   8  12   6      676.01      683.02     50.10 o 
   9  12   6       23.44       50.50     23.32 o 
  10  12   6      329.66      345.97     39.26 o 
 -11  13   6      104.71      163.42     31.35 o 
 -10  13   6      633.85      683.36     52.97 o 
  -9  13   6      345.71      379.88     39.10 o 
  -8  13   6      215.15      190.58     28.69 o 
  -7  13   6      340.92      368.95     35.79 o 
  -6  13   6        9.19       22.94     18.02 o 
  -5  13   6      429.00      397.39     35.62 o 
  -4  13   6      392.33      386.02     34.36 o 
  -3  13   6      293.54      315.67     31.14 o 
  -2  13   6      938.59      956.42     51.86 o 
  -1  13   6       25.36        7.87     14.70 o 
   0  13   6      503.31      450.15     27.92 o 
   1  13   6     1068.66     1192.52     50.71 o 
   2  13   6      331.02      313.69     36.26 o 
   3  13   6      291.08      259.61     30.03 o 
   4  13   6       23.31       47.31     22.07 o 
   5  13   6     1116.22     1117.68     67.57 o 
   6  13   6        4.68       -8.47     17.82 o 
   7  13   6       35.85       26.68     20.30 o 
   8  13   6       37.19       18.90     21.41 o 
   9  13   6       46.46       76.41     26.78 o 
  10  13   6        7.72       31.87     23.65 o 
 -11  14   6       42.70       34.46     24.39 o 
 -10  14   6        6.53       33.74     23.88 o 
  -9  14   6       25.75       84.48     25.45 o 
  -8  14   6       32.23       -2.24     18.33 o 
  -7  14   6       13.21       21.05     18.77 o 
  -6  14   6        6.27       22.76     18.40 o 
  -5  14   6        4.60       17.75     17.52 o 
  -4  14   6      397.68      445.73     37.53 o 
  -3  14   6       55.91       63.18     18.29 o 
  -2  14   6      225.81      264.29     28.91 o 
  -1  14   6       52.34       43.43     18.12 o 
   0  14   6        9.18      -11.00     13.86 o 
   1  14   6       52.97       57.42     18.69 o 
   2  14   6       23.02        5.52     14.21 o 
   3  14   6      123.73      125.79     25.40 o 
   4  14   6      253.68      275.76     35.65 o 
   5  14   6       65.09       50.57     27.72 o 
   6  14   6       57.42       42.12     23.89 o 
   7  14   6       14.76       -6.41     19.36 o 
   8  14   6       24.25        2.67     21.13 o 
   9  14   6       84.02       88.57     27.05 o 
 -10  15   6       42.60       49.51     25.37 o 
  -9  15   6      182.66      274.31     35.59 o 
  -8  15   6      192.54      209.47     31.87 o 
  -7  15   6      563.32      577.84     46.52 o 
  -6  15   6        3.63        1.40     17.52 o 
  -5  15   6       37.85       67.43     20.76 o 
  -4  15   6      895.57      918.65     54.06 o 
  -3  15   6      419.55      352.43     34.55 o 
  -2  15   6      795.46      850.46     50.47 o 
  -1  15   6      342.78      295.51     31.80 o 
   0  15   6      805.52      857.29     49.98 o 
   1  15   6      232.28      192.60     21.06 o 
   2  15   6      394.65      379.26     38.24 o 
   3  15   6      735.65      624.83     49.66 o 
   4  15   6      107.18      103.34     24.88 o 
   5  15   6        4.69       40.83     27.85 o 
   6  15   6       15.87       48.50     29.17 o 
   7  15   6      190.57      201.47     42.74 o 
   8  15   6      120.50      117.09     32.04 o 
   9  15   6       74.12       81.13     25.77 o 
 -10  16   6       10.97       27.28     25.27 o 
  -9  16   6      309.75      296.44     36.94 o 
  -8  16   6      349.58      437.81     43.24 o 
  -7  16   6        0.19       15.40     20.64 o 
  -6  16   6      545.90      522.19     44.12 o 
  -5  16   6      182.61      166.83     27.91 o 
  -4  16   6      257.68      300.62     33.75 o 
  -3  16   6      566.09      556.73     42.30 o 
  -2  16   6     1036.33      985.31     55.89 o 
  -1  16   6      774.76      766.78     49.39 o 
   0  16   6       64.90       55.93     16.27 o 
   1  16   6      534.16      541.62     57.11 o 
   2  16   6      351.56      314.38     35.08 o 
   3  16   6       39.64       47.33     19.15 o 
   4  16   6       36.57       83.94     25.65 o 
   5  16   6       80.95      136.38     37.65 o 
   6  16   6      134.51      108.37     38.35 o 
   7  16   6       25.13       47.43     30.66 o 
   8  16   6        3.65       29.99     32.61 o 
  -9  17   6       29.69       77.80     27.08 o 
  -8  17   6        0.15      -14.52     21.59 o 
  -7  17   6       58.00       98.29     26.91 o 
  -6  17   6        2.42       19.65     19.33 o 
  -5  17   6        8.10       32.01     19.37 o 
  -4  17   6      420.73      470.23     41.21 o 
  -3  17   6       75.77       75.77     23.10 o 
  -2  17   6      301.02      290.18     32.35 o 
  -1  17   6        0.73       11.59     15.63 o 
   0  17   6      258.99      241.04     29.79 o 
   1  17   6      181.32      170.65     37.76 o 
   2  17   6       30.39       18.26     25.38 o 
   3  17   6        9.52       37.40     22.47 o 
   4  17   6       24.71       24.20     19.51 o 
   5  17   6       31.17       62.61     31.80 o 
   6  17   6       52.81       20.86     30.69 o 
   7  17   6        7.87       -0.05     29.23 o 
   8  17   6        0.55       -6.76     29.78 o 
  -8  18   6      158.58      160.37     32.51 o 
  -7  18   6        2.45      -11.06     19.55 o 
  -6  18   6      412.25      465.85     43.71 o 
  -5  18   6      128.82      145.77     28.55 o 
  -4  18   6      355.94      383.61     38.57 o 
  -3  18   6      520.38      570.02     43.99 o 
  -2  18   6      100.73       86.35     21.29 o 
  -1  18   6     1239.10     1188.21     63.40 o 
   0  18   6       60.29       77.36     25.99 o 
   1  18   6     1016.89     1116.09     87.54 o 
   2  18   6      238.18      287.54     45.42 o 
   3  18   6      194.70      157.26     39.52 o 
   4  18   6      152.64      188.77     30.04 o 
   5  18   6        5.86       12.58     27.15 o 
   6  18   6       13.17       51.82     32.59 o 
   7  18   6       76.88       26.26     31.85 o 
  -8  19   6       80.52       69.10     27.82 o 
  -7  19   6       51.39        8.42     83.14 o 
  -6  19   6        5.05       -6.79     19.49 o 
  -5  19   6       20.83       58.19     24.18 o 
  -4  19   6       22.12       36.71     21.36 o 
  -3  19   6       74.43       57.76     23.05 o 
  -2  19   6        3.15       33.80     19.58 o 
  -1  19   6      290.50      186.24     29.11 o 
   0  19   6      563.69      449.10     46.38 o 
   1  19   6        0.23       20.25     27.12 o 
   2  19   6      282.33      266.76     43.19 o 
   3  19   6       23.50       16.07     28.36 o 
   4  19   6      282.09      292.81     35.47 o 
   5  19   6      232.30      226.17     39.02 o 
   6  19   6      210.21      244.94     49.60 o 
  -7  20   6        0.28      -18.54     20.97 o 
  -6  20   6       26.31      241.06     94.01 o 
  -5  20   6       52.80      -28.11     80.70 o 
  -4  20   6       25.62       32.02     79.27 o 
  -3  20   6       28.78       56.96     75.85 o 
  -2  20   6       10.00        1.55     19.89 o 
  -1  20   6      224.34      236.86     33.26 o 
   0  20   6      104.44       94.15     29.17 o 
   1  20   6        2.88        3.83     29.72 o 
   2  20   6       92.31       84.71     34.55 o 
   3  20   6       88.58      116.16     37.03 o 
   4  20   6       85.67      104.96     30.55 o 
   5  20   6      135.75      181.82     36.60 o 
  -5  21   6       21.24       66.16     85.52 o 
  -4  21   6        2.62      -11.49     18.28 o 
  -3  21   6       17.52      -87.35     87.35 o 
  -2  21   6       97.23       82.66     26.11 o 
  -1  21   6      101.61      130.24     28.28 o 
   0  21   6      101.54      133.14     40.03 o 
   1  21   6        3.93       29.69     30.95 o 
   2  21   6      469.87      405.84     57.16 o 
   3  21   6      124.63      117.87     38.22 o 
   4  21   6       52.18       60.00     28.54 o 
  -4  22   6       19.81       31.68     25.19 o 
  -3  22   6        4.18       16.10     24.99 o 
  -2  22   6       31.40       59.35     27.65 o 
  -1  22   6       17.13       62.05     28.63 o 
   0  22   6       14.65       75.18     35.52 o 
   1  22   6      132.28      112.18     38.83 o 
   2  22   6        0.15       26.28     32.34 o 
 -13   1   7       92.11      129.25     43.84 o 
 -12   1   7       16.59       -4.89     29.27 o 
 -11   1   7     1555.44     1741.57    120.54 o 
 -10   1   7        0.10       -3.63     26.14 o 
  -9   1   7     1220.09     1267.25     61.32 o 
  -8   1   7       42.01       65.95     18.76 o 
  -7   1   7      134.61      149.74     16.42 o 
  -6   1   7      805.81      867.45     33.99 o 
  -5   1   7       58.56       82.47     11.79 o 
  -4   1   7      413.60      426.23     21.32 o 
  -3   1   7       32.71       11.50      8.83 o 
  -2   1   7       21.85       39.30     40.29 o 
  -1   1   7        8.49       38.55     29.12 o 
   0   1   7       51.34       72.97     51.20 o 
   0   1   7       94.79       88.31     51.65 o 
   1   1   7      606.17      541.89     72.88 o 
   1   1   7      554.90      403.97     67.79 o 
   2   1   7      292.69      238.52     63.07 o 
   3   1   7      161.63       69.52     60.25 o 
   4   1   7       27.84        8.75     58.43 o 
   5   1   7      391.68      379.88     78.38 o 
   6   1   7       93.95      181.19     30.19 o 
   7   1   7      257.49      265.04     35.95 o 
   8   1   7      256.93      274.51     37.56 o 
   9   1   7       43.24       43.89     24.05 o 
  10   1   7      281.36      311.99     41.93 o 
  11   1   7      176.31      168.40     31.45 o 
 -13   2   7        4.86       10.63     32.68 o 
 -12   2   7       41.91       52.26     33.12 o 
 -11   2   7      127.72      137.48     41.08 o 
 -10   2   7       68.23      118.30     24.29 o 
  -9   2   7       22.58       64.18     22.97 o 
  -8   2   7      713.11      655.05     42.28 o 
  -7   2   7       38.92       29.74     16.41 o 
  -6   2   7       27.02       45.16     11.84 o 
  -5   2   7      372.51      395.80     22.28 o 
  -4   2   7      231.31      220.95     18.83 o 
  -3   2   7      318.17      322.32     20.14 o 
  -2   2   7       16.32       11.68     10.18 o 
  -1   2   7       12.43       23.87     10.26 o 
   0   2   7       22.96       13.00      9.23 o 
   1   2   7      150.83      167.67     17.13 o 
   2   2   7      286.09      333.58     31.11 o 
   3   2   7     1529.92     1529.89    123.68 o 
   4   2   7     1760.68     1725.57    135.34 o 
   5   2   7      733.85      815.31     98.33 o 
   6   2   7     1174.21     1208.60    118.68 o 
   7   2   7      137.48       84.29     70.81 o 
   8   2   7      198.77      367.45     84.12 o 
   9   2   7       88.71       48.57     25.71 o 
  10   2   7      304.76      240.71     38.43 o 
  11   2   7      235.63      262.55     40.01 o 
 -13   3   7        6.99       -3.89     29.90 o 
 -12   3   7       11.74       32.84     31.73 o 
 -11   3   7       88.35      118.91     29.11 o 
 -10   3   7      218.16      229.56     64.88 o 
  -9   3   7       95.88       95.71     22.56 o 
  -8   3   7      244.87      218.78     27.43 o 
  -7   3   7       39.99       36.75     16.04 o 
  -6   3   7       13.14       -5.93     13.01 o 
  -5   3   7      572.25      630.53     27.70 o 
  -4   3   7      597.24      624.95     30.25 o 
  -3   3   7      870.74      838.47     32.04 o 
  -2   3   7      539.05      538.94     27.91 o 
  -1   3   7       71.63       59.81     11.85 o 
   0   3   7      307.60      312.42     19.57 o 
   1   3   7      787.30      720.08     33.22 o 
   2   3   7      432.20      457.26     37.19 o 
   3   3   7      126.98      127.96     23.93 o 
   4   3   7       48.36       60.39     19.99 o 
   5   3   7       93.03      141.16     26.13 o 
   6   3   7      913.83      975.04    111.72 o 
   7   3   7       93.12      121.77     77.90 o 
   8   3   7      336.80      277.13     91.39 o 
   9   3   7       42.80       34.77     76.01 o 
  10   3   7       42.90       34.51     89.28 o 
  11   3   7       11.38       19.09     96.78 o 
 -12   4   7      107.50      236.60     76.63 o 
 -11   4   7       34.38       93.34     44.70 o 
 -10   4   7      239.88      190.43     45.35 o 
  -9   4   7        7.06      134.52     63.21 o 
  -8   4   7      223.78      303.91     61.84 o 
  -7   4   7      131.59       69.58     49.16 o 
  -6   4   7        4.54       24.93     15.73 o 
  -5   4   7      629.18      673.28     41.12 o 
  -4   4   7      363.36      324.88     22.35 o 
  -3   4   7      600.59      600.57     26.84 o 
  -2   4   7       47.09       65.51     13.23 o 
  -1   4   7      257.84      278.44     21.17 o 
   0   4   7      496.63      540.96     25.88 o 
   1   4   7       15.58       51.93     12.62 o 
   2   4   7      207.62      185.53     25.98 o 
   3   4   7     1693.48     1644.26     72.00 o 
   4   4   7      708.19      652.11     54.82 o 
   5   4   7      877.65      850.07     55.12 o 
   6   4   7     1409.13     1460.29     74.65 o 
   7   4   7      635.78      568.42     47.10 o 
   8   4   7      350.01      399.27     42.43 o 
   9   4   7       21.43       13.36     19.35 o 
  10   4   7      214.94      229.60     99.42 o 
  11   4   7      225.17      244.38     40.78 o 
 -12   5   7       10.34      -67.52     67.52 o 
 -11   5   7       16.60       -2.71     64.69 o 
 -10   5   7      490.09      534.80     83.82 o 
  -9   5   7      226.76      216.35     61.90 o 
  -8   5   7      398.69      365.05     67.49 o 
  -7   5   7      121.38      162.22     23.96 o 
  -6   5   7      380.91      456.44     35.45 o 
  -5   5   7     2085.93     2034.04     67.44 o 
  -4   5   7      611.38      638.56     35.09 o 
  -3   5   7     1604.59     1507.67     40.09 o 
  -2   5   7      777.61      740.21     33.49 o 
  -1   5   7        0.11       -4.20     11.32 o 
   0   5   7     1873.57     1741.36     48.73 o 
   1   5   7      445.51      415.62     26.10 o 
   2   5   7     1718.18     1742.04     68.62 o 
   3   5   7     1140.62     1261.40     64.19 o 
   4   5   7      611.08      629.95     46.83 o 
   5   5   7     1881.35     1799.50     79.60 o 
   6   5   7        0.25       -5.23     18.26 o 
   7   5   7      548.56      509.32     45.61 o 
   8   5   7        0.57       -3.72     17.23 o 
   9   5   7      104.30       61.51     25.19 o 
  10   5   7      243.59      285.12     41.44 o 
  11   5   7       20.55        8.57     28.61 o 
 -12   6   7       36.58       80.44     51.66 o 
 -11   6   7        4.83      -64.05     64.05 o 
 -10   6   7       67.17      119.58     63.44 o 
  -9   6   7        9.58       13.88     17.52 o 
  -8   6   7        1.70       -1.24     15.24 o 
  -7   6   7      490.98      483.74     38.08 o 
  -6   6   7      225.60      216.61     26.71 o 
  -5   6   7       83.32      108.16     20.91 o 
  -4   6   7     1572.90     1458.04     56.75 o 
  -3   6   7        2.31       27.95     11.57 o 
  -2   6   7       92.07      100.34     15.01 o 
  -1   6   7      397.99      349.32     25.60 o 
   0   6   7      740.17      760.92     34.85 o 
   1   6   7      225.08      279.85     21.91 o 
   2   6   7      152.86      147.55     25.37 o 
   3   6   7      110.90      139.70     24.74 o 
   4   6   7       35.75       62.16     21.93 o 
   5   6   7      148.11      111.02     25.43 o 
   6   6   7      175.80      136.26     27.72 o 
   7   6   7       16.48        7.36     19.77 o 
   8   6   7      188.33      176.06     28.30 o 
   9   6   7        5.20       -1.01     23.84 o 
  10   6   7        0.03       35.67     27.41 o 
  11   6   7        0.68      -25.65     31.16 o 
 -12   7   7       11.03      105.68     83.68 o 
 -11   7   7       69.52       65.83     24.30 o 
 -10   7   7       99.56       95.37     25.07 o 
  -9   7   7       39.31       65.73     21.32 o 
  -8   7   7      258.03      212.81     28.26 o 
  -7   7   7      496.29      446.89     37.64 o 
  -6   7   7      249.12      278.47     29.49 o 
  -5   7   7      341.39      356.39     32.46 o 
  -4   7   7      448.96      475.95     35.32 o 
  -3   7   7      737.78      702.70     36.07 o 
  -2   7   7      757.32      775.46     34.77 o 
  -1   7   7      322.79      346.06     26.44 o 
   0   7   7      855.69      839.71     40.33 o 
   1   7   7      330.06      295.03     23.22 o 
   2   7   7      308.79      361.25     34.54 o 
   3   7   7     1587.18     1537.70     70.00 o 
   4   7   7       70.76      105.22     23.89 o 
   5   7   7     1799.36     1713.31     81.35 o 
   6   7   7       88.37       52.38     21.75 o 
   7   7   7        3.03       24.23     18.01 o 
   8   7   7      488.31      449.02     46.24 o 
   9   7   7       31.70       87.71     30.00 o 
  10   7   7      119.90      105.46     32.23 o 
 -12   8   7       39.77       17.85     22.08 o 
 -11   8   7       14.64       50.86     23.39 o 
 -10   8   7       54.76       24.35     20.05 o 
  -9   8   7      249.23      228.88     30.12 o 
  -8   8   7      264.16      317.81     34.11 o 
  -7   8   7        4.38        5.86     16.45 o 
  -6   8   7      266.89      275.85     30.35 o 
  -5   8   7       79.25       71.09     19.84 o 
  -4   8   7      834.63      777.41     45.33 o 
  -3   8   7      558.48      537.00     37.51 o 
  -2   8   7      101.76      128.18     16.27 o 
  -1   8   7     2677.03     2535.40     68.61 o 
   0   8   7       22.14        2.24     13.61 o 
   1   8   7      992.63      976.32     41.57 o 
   2   8   7      891.13      975.24     47.10 o 
   3   8   7      327.41      349.33     34.64 o 
   4   8   7     1016.83     1057.22     61.07 o 
   5   8   7        0.48      -13.54     16.72 o 
   6   8   7      734.72      807.99     53.97 o 
   7   8   7      163.00      161.36     30.75 o 
   8   8   7        2.43       40.44     24.46 o 
   9   8   7      172.01      248.33     38.63 o 
  10   8   7        4.07      -11.74     25.31 o 
 -12   9   7       12.13       26.61     45.11 o 
 -11   9   7       55.22       72.22     25.65 o 
 -10   9   7       60.94       61.40     23.84 o 
  -9   9   7       81.84       51.96     22.11 o 
  -8   9   7       57.87       86.08     22.93 o 
  -7   9   7       13.08        4.99     17.42 o 
  -6   9   7        7.98        4.26     16.85 o 
  -5   9   7        5.16        4.43     15.56 o 
  -4   9   7       36.71       42.36     17.06 o 
  -3   9   7      213.58      232.03     26.04 o 
  -2   9   7      118.92      114.26     20.18 o 
  -1   9   7       53.31       88.95     15.55 o 
   0   9   7       19.30       31.71     13.92 o 
   1   9   7        5.02       23.95     13.46 o 
   2   9   7       75.87       77.43     16.48 o 
   3   9   7      104.60      107.63     24.76 o 
   4   9   7       16.45       14.71     19.46 o 
   5   9   7       44.51       -1.16     19.73 o 
   6   9   7      107.74       86.65     22.83 o 
   7   9   7        0.53       10.13     21.01 o 
   8   9   7       49.39       47.11     25.75 o 
   9   9   7        9.57        6.94     23.63 o 
  10   9   7       11.13       64.30     26.93 o 
 -11  10   7       19.73       27.05     21.47 o 
 -10  10   7       49.47       84.36     25.24 o 
  -9  10   7      313.82      302.15     35.49 o 
  -8  10   7      238.99      212.01     30.38 o 
  -7  10   7       54.98       42.19     20.20 o 
  -6  10   7      275.68      286.25     32.29 o 
  -5  10   7       67.26       80.77     20.24 o 
  -4  10   7     1019.02      993.13     53.84 o 
  -3  10   7      658.58      648.41     42.38 o 
  -2  10   7      503.67      459.53     35.71 o 
  -1  10   7     1058.77     1114.78     44.16 o 
   0  10   7        0.79       -2.79     12.30 o 
   1  10   7      309.03      297.83     26.79 o 
   2  10   7      272.61      319.03     27.22 o 
   3  10   7      111.18      157.81     27.50 o 
   4  10   7      298.21      361.61     38.16 o 
   5  10   7      131.92       54.36     18.29 o 
   6  10   7      752.24      740.84     53.32 o 
   7  10   7      231.14      261.29     36.37 o 
   8  10   7       59.69       16.16     25.59 o 
   9  10   7      162.65      181.64     31.03 o 
  10  10   7        0.35       24.67     25.25 o 
 -11  11   7       96.22       66.55     26.00 o 
 -10  11   7        0.75        6.08     21.53 o 
  -9  11   7      185.47      336.06     38.40 o 
  -8  11   7        8.28       -9.70     18.64 o 
  -7  11   7      476.14      478.32     40.88 o 
  -6  11   7       21.73       30.38     17.35 o 
  -5  11   7       80.03       39.85     18.75 o 
  -4  11   7       13.33       17.20     16.41 o 
  -3  11   7      688.10      678.89     43.59 o 
  -2  11   7      423.80      421.88     35.65 o 
  -1  11   7       60.76       75.30     19.58 o 
   0  11   7      152.82      154.94     21.10 o 
   1  11   7      247.16      236.98     27.21 o 
   2  11   7      187.30      184.77     23.74 o 
   3  11   7       27.52       59.70     25.41 o 
   4  11   7      196.99      193.44     29.93 o 
   5  11   7      262.20      309.98     37.14 o 
   6  11   7       14.80       -9.62     20.62 o 
   7  11   7      360.32      392.87     37.91 o 
   8  11   7        3.68       46.88     23.03 o 
   9  11   7      399.25      434.36     41.32 o 
 -10  12   7       87.85       98.76     27.25 o 
  -9  12   7       70.87       45.68     23.09 o 
  -8  12   7        0.94        7.64     17.68 o 
  -7  12   7       15.48       28.92     20.64 o 
  -6  12   7        7.17       33.29     20.45 o 
  -5  12   7       15.24       27.68     18.95 o 
  -4  12   7       78.23       55.44     19.42 o 
  -3  12   7        7.72       16.85     17.85 o 
  -2  12   7      365.53      344.25     32.17 o 
  -1  12   7       10.14       16.42     16.37 o 
   0  12   7      135.92      177.22     29.60 o 
   1  12   7       31.73       45.05     16.73 o 
   2  12   7       92.77       85.92     19.35 o 
   3  12   7      368.07      303.79     40.14 o 
   4  12   7      339.86      279.71     50.48 o 
   5  12   7       27.36       14.24     21.41 o 
   6  12   7        6.53       38.63     20.97 o 
   7  12   7      318.30      245.65     31.81 o 
   8  12   7      526.95      544.48     48.09 o 
   9  12   7        0.95       11.89     24.11 o 
 -10  13   7       15.59       10.68     22.56 o 
  -9  13   7        5.42       35.49     22.74 o 
  -8  13   7        9.65       13.81     20.51 o 
  -7  13   7       18.61       41.43     21.02 o 
  -6  13   7        0.21       11.20     19.49 o 
  -5  13   7        7.35       -1.34     16.85 o 
  -4  13   7      396.32      387.65     36.69 o 
  -3  13   7      385.32      433.76     37.64 o 
  -2  13   7      526.18      530.01     40.04 o 
  -1  13   7      184.75      202.50     27.31 o 
   0  13   7      285.16      271.02     34.83 o 
   1  13   7        0.25       -1.64     15.30 o 
   2  13   7        4.21      -16.44     16.44 o 
   3  13   7      691.91      618.64     53.01 o 
   4  13   7        0.92      -20.54     20.54 o 
   5  13   7       55.20       39.61     29.39 o 
   6  13   7        4.72       -5.14     22.32 o 
   7  13   7       45.53      115.17     27.14 o 
   8  13   7       24.24       58.18     24.88 o 
 -10  14   7       55.49       31.72     29.69 o 
  -9  14   7        4.75       35.57     24.64 o 
  -8  14   7      108.21      119.14     26.79 o 
  -7  14   7      154.32      164.16     28.60 o 
  -6  14   7       61.11       95.34     24.88 o 
  -5  14   7      418.88      434.76     40.11 o 
  -4  14   7       40.68       48.49     20.77 o 
  -3  14   7        8.02       -2.48     17.27 o 
  -2  14   7        8.46       39.53     18.68 o 
  -1  14   7      240.06      215.11     28.99 o 
   0  14   7       23.51       17.88     20.92 o 
   1  14   7      191.78      224.70     33.84 o 
   2  14   7       12.81       18.86     18.26 o 
   3  14   7      245.42      187.10     27.24 o 
   4  14   7       23.26       25.44     29.68 o 
   5  14   7       23.74       -1.37     26.23 o 
   6  14   7      212.78      195.74     44.37 o 
   7  14   7       71.53      107.30     39.27 o 
   8  14   7      346.25      495.58     54.53 o 
  -9  15   7       74.75       64.24     25.76 o 
  -8  15   7       90.03       56.86     24.18 o 
  -7  15   7       95.79       89.67     23.74 o 
  -6  15   7        3.33       27.23     21.49 o 
  -5  15   7      613.94      570.53     45.41 o 
  -4  15   7       18.98       10.28     18.39 o 
  -3  15   7      247.22      275.68     32.05 o 
  -2  15   7      474.50      476.74     40.16 o 
  -1  15   7        0.07       10.17     18.19 o 
   0  15   7        7.31      -17.45     17.45 o 
   1  15   7       61.66       42.86     22.72 o 
   2  15   7      240.43      191.51     27.45 o 
   3  15   7       12.43       23.08     26.65 o 
   4  15   7       46.99       95.50     36.71 o 
   5  15   7        1.02       -4.24     25.89 o 
   6  15   7        4.80       -8.65     28.17 o 
   7  15   7        8.60       67.53     37.82 o 
  -8  16   7        8.31       62.12     26.12 o 
  -7  16   7       61.79       93.55     27.04 o 
  -6  16   7       31.22       39.71     23.29 o 
  -5  16   7      360.73      471.46     43.30 o 
  -4  16   7        0.75       -7.00     18.19 o 
  -3  16   7      137.25      100.16     24.14 o 
  -2  16   7       28.84       32.57     19.14 o 
  -1  16   7       12.28        7.69     19.00 o 
   0  16   7        6.03       27.18     22.71 o 
   1  16   7      242.40      349.28     50.43 o 
   2  16   7        2.63        6.07     17.95 o 
   3  16   7       50.51       35.42     18.22 o 
   4  16   7        2.93       34.77     28.74 o 
   5  16   7      222.15      186.82     45.00 o 
   6  16   7       32.94       77.40     36.67 o 
   7  16   7      310.14      421.38     64.54 o 
  -8  17   7       51.97      -44.08     88.86 o 
  -7  17   7      160.46       31.14     79.70 o 
  -6  17   7       98.52      119.42     28.97 o 
  -5  17   7      157.36      137.05     29.32 o 
  -4  17   7        7.60        3.86     18.38 o 
  -3  17   7       29.18       -9.46     21.13 o 
  -2  17   7      349.78      306.04     34.34 o 
  -1  17   7      401.20      370.51     37.92 o 
   0  17   7      354.77      324.68     39.95 o 
   1  17   7       27.56       13.64     28.40 o 
   2  17   7      232.04      222.16     61.44 o 
   3  17   7        4.73        8.73     27.16 o 
   4  17   7      331.57      403.45     46.05 o 
   5  17   7        2.71       14.05     31.74 o 
   6  17   7      320.00      223.66     51.35 o 
  -7  18   7      128.35      160.14     64.51 o 
  -6  18   7       55.31       77.44     61.59 o 
  -5  18   7       23.28      104.35     58.81 o 
  -4  18   7       66.06      -14.65     68.08 o 
  -3  18   7       30.48      -17.54     73.21 o 
  -2  18   7       67.14       35.46     22.21 o 
  -1  18   7      495.37      464.76     43.12 o 
   0  18   7       18.59       36.00     31.13 o 
   1  18   7      305.98      248.93     63.24 o 
   2  18   7      281.58      290.78     49.91 o 
   3  18   7       19.18       25.61     30.20 o 
   4  18   7       10.92       41.79     32.51 o 
   5  18   7       40.95       82.95     30.42 o 
  -5  19   7        3.82      -16.63     53.70 o 
  -4  19   7      150.80      198.66     60.53 o 
  -3  19   7        5.68      -51.88     51.88 o 
  -2  19   7       27.69       25.64     67.21 o 
  -1  19   7       17.69      -63.84     63.84 o 
   0  19   7       18.99        1.68     67.03 o 
   1  19   7       30.31       23.87     74.01 o 
   2  19   7      146.49      361.36     88.01 o 
   3  19   7      113.24      133.22     40.80 o 
   4  19   7       83.42      137.91     42.39 o 
  -4  20   7      276.33      327.70     64.41 o 
  -3  20   7      150.26      148.01     60.21 o 
  -2  20   7       26.12       31.93     56.08 o 
  -1  20   7      397.50      498.53     94.16 o 
   0  20   7       50.57       55.93     72.29 o 
   1  20   7      346.34      336.43     89.09 o 
   2  20   7      281.55      251.71     84.50 o 
 -11   0   8      110.85      155.03     66.51 o 
 -10   0   8      180.38      179.23     62.07 o 
  -9   0   8      218.88      214.72     62.94 o 
  -8   0   8       95.58       33.95     42.03 o 
  -7   0   8        2.00        0.82     30.03 o 
  -6   0   8        7.17       18.56     15.02 o 
  -5   0   8      184.81      220.66     25.54 o 
  -4   0   8      354.46      439.01     39.34 o 
  -3   0   8      432.99      495.39     41.47 o 
  -2   0   8      352.63      347.68     30.85 o 
  -1   0   8      634.13      654.30     47.66 o 
   0   0   8      209.04      210.71     39.27 o 
   1   0   8       30.15       23.22     27.68 o 
   2   0   8     1004.74      997.93     83.67 o 
   3   0   8      179.95      132.25     69.09 o 
   4   0   8     1675.31     1814.57    111.44 o 
   5   0   8       88.92       54.98     31.28 o 
   6   0   8      384.24      333.78     57.15 o 
   7   0   8     1133.39     1023.23     94.28 o 
   8   0   8      250.03      246.08     52.94 o 
   9   0   8      316.46      350.49     65.50 o 
  10   0   8       23.39      -49.05     49.05 o 
 -11   1   8       47.78       60.79     36.74 o 
 -10   1   8       20.53        3.13     29.37 o 
  -9   1   8      113.08      133.58     38.76 o 
  -8   1   8        6.90      -18.74     25.49 o 
  -7   1   8        8.38       -6.94     14.88 o 
  -6   1   8       14.91       -3.99     14.71 o 
  -5   1   8       70.76       66.21     13.64 o 
  -4   1   8      422.97      464.71     26.48 o 
  -3   1   8      375.42      409.88     24.75 o 
  -2   1   8      106.65       74.10     12.25 o 
  -1   1   8      139.05      140.85     20.06 o 
   0   1   8       79.01       78.98     21.56 o 
   1   1   8       69.02       54.49     20.10 o 
   2   1   8      773.80      715.39     49.55 o 
   3   1   8       25.65       42.47     20.48 o 
   4   1   8      359.38      311.05     80.75 o 
   5   1   8      538.51      547.70     47.98 o 
   6   1   8      687.14      544.22     48.03 o 
   7   1   8      464.03      378.49     91.85 o 
   8   1   8       20.65       57.20     26.38 o 
   9   1   8        3.95       52.24     26.71 o 
 -11   2   8       54.43       81.59     38.91 o 
 -10   2   8       31.67       24.92     33.46 o 
  -9   2   8       18.56       23.67     29.67 o 
  -8   2   8        6.87       24.06     18.40 o 
  -7   2   8        9.14       30.14     15.84 o 
  -6   2   8       15.63       27.48     14.89 o 
  -5   2   8      336.99      282.23     25.84 o 
  -4   2   8      119.92      138.37     15.85 o 
  -3   2   8      168.53      205.13     18.85 o 
  -2   2   8      545.62      428.11     65.52 o 
  -1   2   8      574.25      587.15     32.16 o 
   0   2   8       14.58       29.88     17.10 o 
   1   2   8       10.65       14.54     17.95 o 
   2   2   8      269.36      264.39     32.14 o 
   3   2   8        2.50       16.82     19.42 o 
   4   2   8     1145.31     1150.57     66.38 o 
   5   2   8        5.98       24.25     21.83 o 
   6   2   8      136.18      135.28     28.63 o 
   7   2   8      172.61      120.05     84.86 o 
   8   2   8       93.58       65.28     27.14 o 
   9   2   8      114.22      174.67     98.72 o 
 -11   3   8      137.01      103.80     40.71 o 
 -10   3   8        0.35      -12.24     27.57 o 
  -9   3   8      150.74      173.14     28.17 o 
  -8   3   8        6.44        0.22     14.94 o 
  -7   3   8       52.86       43.73     17.39 o 
  -6   3   8        0.96        7.02     13.95 o 
  -5   3   8        5.88       12.01     13.26 o 
  -4   3   8      630.74      635.23     33.37 o 
  -3   3   8      687.05      706.23     29.99 o 
  -2   3   8      898.49      877.43     35.94 o 
  -1   3   8        8.49        5.75     12.35 o 
   0   3   8     2113.23     2052.41     73.11 o 
   1   3   8      869.77      895.64     54.90 o 
   2   3   8     1287.97     1281.18     66.98 o 
   3   3   8     1020.40      980.48     59.53 o 
   4   3   8      320.09      316.69     35.63 o 
   5   3   8      282.42      298.92     37.11 o 
   6   3   8       11.34       24.41     23.00 o 
   7   3   8     1043.94     1029.46     68.02 o 
   8   3   8       86.75      127.02     31.39 o 
   9   3   8        8.09       39.52     27.43 o 
 -11   4   8       73.01       60.40     38.22 o 
 -10   4   8      293.60      341.76     37.19 o 
  -9   4   8        1.65       20.08     19.37 o 
  -8   4   8      133.31      134.76     25.38 o 
  -7   4   8       20.19       10.93     17.04 o 
  -6   4   8       69.53      107.12     22.09 o 
  -5   4   8       53.16       99.11     20.07 o 
  -4   4   8       42.84       38.79     16.67 o 
  -3   4   8      408.34      467.14     26.64 o 
  -2   4   8       48.50       29.26     11.30 o 
  -1   4   8      179.00      209.50     21.29 o 
   0   4   8       59.59       87.41     21.20 o 
   1   4   8        1.73        8.80     17.07 o 
   2   4   8        0.87       28.82     18.70 o 
   3   4   8      256.51      254.06     32.31 o 
   4   4   8        0.49       -6.27     18.21 o 
   5   4   8      138.92      148.10     28.52 o 
   6   4   8        3.16       22.12     21.95 o 
   7   4   8        8.41       15.11     24.10 o 
   8   4   8      706.96      627.44     55.22 o 
   9   4   8        1.21       52.97     27.78 o 
 -11   5   8       58.44       73.15     25.22 o 
 -10   5   8        4.45       31.22     21.53 o 
  -9   5   8        0.07       18.26     19.37 o 
  -8   5   8        2.56       12.56     20.29 o 
  -7   5   8      153.07      109.11     23.98 o 
  -6   5   8       17.21        5.31     16.29 o 
  -5   5   8        1.45        5.39     15.18 o 
  -4   5   8       35.34       44.40     17.85 o 
  -3   5   8      109.69      129.86     17.89 o 
  -2   5   8      177.62      220.62     21.25 o 
  -1   5   8       83.38       90.24     16.80 o 
   0   5   8      695.99      650.38     45.57 o 
   1   5   8        0.19       -6.03     16.85 o 
   2   5   8      346.13      361.58     36.36 o 
   3   5   8     1010.91     1082.42     63.80 o 
   4   5   8       47.48       45.64     20.80 o 
   5   5   8      613.35      624.42     51.91 o 
   6   5   8       95.84       84.35     26.76 o 
   7   5   8       35.51       76.69     27.91 o 
   8   5   8        4.27       27.36     24.01 o 
   9   5   8      113.50       93.79     31.38 o 
 -11   6   8       92.91       87.59     27.15 o 
 -10   6   8      103.12      102.78     26.87 o 
  -9   6   8        3.24       12.80     19.56 o 
  -8   6   8      544.84      495.56     41.14 o 
  -7   6   8        5.39       24.26     18.59 o 
  -6   6   8      242.55      264.43     30.16 o 
  -5   6   8      269.88      263.13     29.79 o 
  -4   6   8      197.45      202.99     26.39 o 
  -3   6   8      147.76      170.14     23.39 o 
  -2   6   8       49.55       51.70     13.42 o 
  -1   6   8      183.28      208.94     20.70 o 
   0   6   8       46.36       71.58     19.00 o 
   1   6   8      895.15      943.07     56.18 o 
   2   6   8      190.73      214.43     30.35 o 
   3   6   8      141.97      122.66     25.18 o 
   4   6   8      154.10      112.75     27.52 o 
   5   6   8       37.00       45.25     24.09 o 
   6   6   8      193.39      164.43     30.87 o 
   7   6   8       66.61       87.77     27.98 o 
   8   6   8      394.64      487.18     50.36 o 
   9   6   8      124.46      111.14     26.97 o 
 -11   7   8      137.65      129.25     29.46 o 
 -10   7   8       19.54       -8.55     19.69 o 
  -9   7   8      235.76      212.43     28.71 o 
  -8   7   8       36.48       53.63     21.12 o 
  -7   7   8      142.42      133.27     25.60 o 
  -6   7   8        8.00       -5.45     16.07 o 
  -5   7   8        4.40        7.90     16.56 o 
  -4   7   8      514.26      512.29     39.17 o 
  -3   7   8      205.77      243.77     27.22 o 
  -2   7   8        7.57       14.32     15.30 o 
  -1   7   8      315.78      277.49     23.89 o 
   0   7   8       13.37       27.90     14.86 o 
   1   7   8        5.94        6.96     17.69 o 
   2   7   8      260.40      233.94     31.47 o 
   3   7   8       17.64       50.55     20.52 o 
   4   7   8       40.70       16.30     21.21 o 
   5   7   8       66.11       32.55     23.33 o 
   6   7   8       60.01       90.86     27.80 o 
   7   7   8      559.11      498.42     49.18 o 
   8   7   8       27.92        5.73     24.90 o 
   9   7   8       92.63       99.58     31.72 o 
 -10   8   8      159.44      185.54     32.34 o 
  -9   8   8       27.97       25.78     20.57 o 
  -8   8   8       92.97       93.98     25.08 o 
  -7   8   8      136.75      186.18     28.28 o 
  -6   8   8       17.58       15.85     19.00 o 
  -5   8   8       70.39       94.47     22.27 o 
  -4   8   8        8.43       21.95     16.13 o 
  -3   8   8       75.12      114.82     22.80 o 
  -2   8   8        7.37        8.96     18.03 o 
  -1   8   8        0.62        1.23     12.24 o 
   0   8   8       14.09       34.84     14.18 o 
   1   8   8        1.31       15.41     19.78 o 
   2   8   8       95.66      108.81     23.63 o 
   3   8   8       17.70       30.42     20.83 o 
   4   8   8       25.42       19.69     21.62 o 
   5   8   8       30.95       32.54     23.09 o 
   6   8   8        0.28      -19.51     19.51 o 
   7   8   8       36.10       62.39     27.92 o 
   8   8   8       16.53       29.61     23.89 o 
 -10   9   8       35.46       43.24     24.45 o 
  -9   9   8      216.68      238.07     33.59 o 
  -8   9   8       25.09       38.98     22.57 o 
  -7   9   8      301.56      349.07     36.93 o 
  -6   9   8      650.71      691.52     48.01 o 
  -5   9   8        8.42       -6.71     16.27 o 
  -4   9   8      675.25      591.57     43.15 o 
  -3   9   8        0.62       -9.96     14.64 o 
  -2   9   8      216.26      229.57     27.75 o 
  -1   9   8        4.63       11.51     18.30 o 
   0   9   8       97.00       67.03     16.99 o 
   1   9   8       33.16       41.46     22.26 o 
   2   9   8      119.04       86.80     28.87 o 
   3   9   8      296.17      341.81     38.86 o 
   4   9   8      174.03      147.67     29.77 o 
   5   9   8      138.70       87.16     26.74 o 
   6   9   8        2.25      -15.72     20.15 o 
   7   9   8      121.52      148.47     28.24 o 
   8   9   8       23.00       25.70     27.68 o 
 -10  10   8       81.10       86.84     28.00 o 
  -9  10   8        8.96       45.54     23.41 o 
  -8  10   8       42.31       53.17     23.03 o 
  -7  10   8       70.89      119.17     26.26 o 
  -6  10   8        6.43       18.14     19.88 o 
  -5  10   8        3.77        3.16     17.83 o 
  -4  10   8      192.56      182.18     27.81 o 
  -3  10   8      559.83      581.00     42.52 o 
  -2  10   8       67.23       53.08     19.18 o 
  -1  10   8       72.82       64.43     22.64 o 
   0  10   8      144.94      150.56     20.70 o 
   1  10   8      117.26       85.30     27.11 o 
   2  10   8       65.54       88.53     27.43 o 
   3  10   8      221.05      229.20     32.77 o 
   4  10   8       85.01       86.65     26.47 o 
   5  10   8        3.04       -0.22     24.61 o 
   6  10   8      264.86      206.62     33.04 o 
   7  10   8       48.04       64.06     27.06 o 
   8  10   8       12.18      110.58     30.27 o 
  -9  11   8      121.14      167.42     30.88 o 
  -8  11   8       61.11      148.53     28.92 o 
  -7  11   8       63.13       52.37     22.78 o 
  -6  11   8      228.83      289.53     34.38 o 
  -5  11   8        0.23      -13.59     17.37 o 
  -4  11   8       16.73       14.84     17.42 o 
  -3  11   8       64.11       89.83     22.48 o 
  -2  11   8       65.57       53.64     20.43 o 
  -1  11   8      131.98      139.90     28.30 o 
   0  11   8      151.71      150.96     25.08 o 
   1  11   8        1.16       -0.78     18.27 o 
   2  11   8      196.35      186.10     30.57 o 
   3  11   8      153.80      113.43     32.18 o 
   4  11   8      256.50      288.93     37.78 o 
   5  11   8       21.10       34.76     27.37 o 
   6  11   8      226.43      156.34     24.42 o 
   7  11   8       15.92       32.29     27.36 o 
  -9  12   8       39.71       -8.33     20.34 o 
  -8  12   8      146.10      169.14     31.29 o 
  -7  12   8      195.28      267.25     34.36 o 
  -6  12   8       44.07       26.59     19.55 o 
  -5  12   8      551.43      563.45     45.39 o 
  -4  12   8        2.02       10.03     18.33 o 
  -3  12   8      200.44      186.47     28.20 o 
  -2  12   8      229.04      239.41     30.42 o 
  -1  12   8      142.73      159.96     30.47 o 
   0  12   8      256.92      277.95     36.03 o 
   1  12   8       86.64       96.02     32.31 o 
   2  12   8      231.68      207.79     35.94 o 
   3  12   8        4.72      -17.92     24.49 o 
   4  12   8      167.58      152.28     35.07 o 
   5  12   8       60.37       69.40     25.23 o 
   6  12   8      147.28      192.23     35.06 o 
   7  12   8        1.55       35.91     27.17 o 
  -8  13   8        3.06       22.03     23.13 o 
  -7  13   8       50.82       45.10     23.66 o 
  -6  13   8        0.05       23.70     20.33 o 
  -5  13   8      185.19      234.09     32.44 o 
  -4  13   8       58.01       68.59     23.00 o 
  -3  13   8      435.15      415.40     37.23 o 
  -2  13   8      621.82      658.39     46.87 o 
  -1  13   8        2.10       13.88     21.61 o 
   0  13   8      543.95      658.41     52.86 o 
   1  13   8       32.81       56.08     29.09 o 
   2  13   8      160.02      191.51     35.10 o 
   3  13   8      167.97      190.00     38.95 o 
   4  13   8      465.00      359.56     49.91 o 
   5  13   8      265.80      179.97     33.54 o 
   6  13   8      154.97      129.22     39.59 o 
  -8  14   8      101.01       91.20     27.73 o 
  -7  14   8      160.94      217.70     34.00 o 
  -6  14   8       99.32       82.18     25.06 o 
  -5  14   8      778.76      809.74     55.84 o 
  -4  14   8       21.07       26.22     20.44 o 
  -3  14   8       53.32       49.00     22.48 o 
  -2  14   8      178.93      136.78     27.08 o 
  -1  14   8       10.79       32.50     24.56 o 
   0  14   8       31.61       32.03     23.03 o 
   1  14   8        9.08       -8.61     22.41 o 
   2  14   8       40.49       30.99     30.61 o 
   3  14   8       19.07       -5.43     25.36 o 
   4  14   8       20.46      -23.67     23.67 o 
   5  14   8        0.73       47.49     33.39 o 
   6  14   8       16.09       68.63     37.67 o 
  -7  15   8      226.38      285.65     37.82 o 
  -6  15   8        0.43       -6.25     21.28 o 
  -5  15   8      181.56      210.01     33.55 o 
  -4  15   8       32.54        9.46     21.55 o 
  -3  15   8       14.53       39.11     22.47 o 
  -2  15   8      195.27      224.35     32.11 o 
  -1  15   8        0.01       -1.95     22.95 o 
   0  15   8      657.04      619.34     54.41 o 
   1  15   8       28.16       42.82     32.41 o 
   2  15   8      201.08      224.74     47.69 o 
   3  15   8      449.07      498.16     66.84 o 
   4  15   8        4.86       31.81     29.88 o 
   5  15   8      517.76      438.45     65.10 o 
  -6  16   8      312.84      291.26     38.63 o 
  -5  16   8       47.93       75.79     26.09 o 
  -4  16   8      351.96      291.73     37.01 o 
  -3  16   8        0.67        5.04     20.29 o 
  -2  16   8       25.11       36.88     22.52 o 
  -1  16   8      351.89      320.04     41.72 o 
   0  16   8        2.69       34.28     26.29 o 
   1  16   8      404.82      359.63     56.60 o 
   2  16   8       21.11       33.87     31.22 o 
   3  16   8      188.59       97.97     29.20 o 
   4  16   8      212.68      219.69     48.62 o 
  -5  17   8       31.53       63.02     63.88 o 
  -4  17   8       96.49      105.23     98.33 o 
  -3  17   8        1.03      -14.13     21.26 o 
  -2  17   8       86.20       75.12     26.35 o 
  -1  17   8       18.36       55.77     28.08 o 
   0  17   8        3.41      -14.00     21.65 o 
   1  17   8       38.30       55.79     34.56 o 
   2  17   8       17.99       56.15     34.63 o 
   3  17   8      127.47      149.67     42.74 o 
  -3  18   8      168.84      241.51     68.80 o 
  -2  18   8       41.09      105.48     62.26 o 
  -1  18   8      379.09      343.90     46.20 o 
   0  18   8        1.02      -11.61     29.39 o 
   1  18   8      288.88      271.58     75.39 o 
 -10   1   9        4.85       35.40     35.53 o 
  -9   1   9      371.87      324.67     56.26 o 
  -8   1   9        8.47      -22.79     27.31 o 
  -7   1   9      246.06      275.80     48.44 o 
  -6   1   9      232.19      323.62     51.08 o 
  -5   1   9        9.56       10.55     16.81 o 
  -4   1   9      463.17      471.58     34.10 o 
  -3   1   9       60.73       92.01     16.45 o 
  -2   1   9      311.23      257.45     26.32 o 
  -1   1   9      468.96      483.93     41.18 o 
   0   1   9        1.45        8.16     21.95 o 
   1   1   9      916.24      860.14     56.86 o 
   2   1   9       96.93      110.80     26.94 o 
   3   1   9      184.84      175.47     31.85 o 
   4   1   9       96.34      116.53     29.13 o 
   5   1   9       16.38      -17.56     20.44 o 
   6   1   9      137.58      111.68     29.68 o 
   7   1   9       98.98      108.10     31.72 o 
   8   1   9       27.93       67.99     28.18 o 
 -10   2   9      171.24      247.76     51.24 o 
  -9   2   9       15.68       15.43     31.87 o 
  -8   2   9       98.66      100.22     36.94 o 
  -7   2   9      191.38      179.77     43.08 o 
  -6   2   9      260.35      254.78     26.87 o 
  -5   2   9      109.84      120.94     23.99 o 
  -4   2   9      155.96      201.42     27.33 o 
  -3   2   9     1348.29     1332.39     57.59 o 
  -2   2   9       13.51        2.47     15.31 o 
  -1   2   9     1124.07     1157.12     56.37 o 
   0   2   9       99.81      123.02     26.00 o 
   1   2   9      123.91      153.11     27.85 o 
   2   2   9        4.37       42.91     22.01 o 
   3   2   9       29.67       50.54     22.31 o 
   4   2   9       38.76       56.37     25.45 o 
   5   2   9        1.00       -9.71     20.36 o 
   6   2   9       32.62       57.64     26.00 o 
   7   2   9       84.83      120.75     31.57 o 
 -10   3   9       24.31       41.49     51.14 o 
  -9   3   9        1.29       -2.49     29.32 o 
  -8   3   9       22.92       26.50     32.27 o 
  -7   3   9       47.92       24.64     19.46 o 
  -6   3   9        9.22       24.67     15.60 o 
  -5   3   9       93.42       91.08     17.61 o 
  -4   3   9       62.57       80.48     18.91 o 
  -3   3   9      384.76      408.61     32.10 o 
  -2   3   9      145.49      129.98     24.80 o 
  -1   3   9      293.46      326.13     34.25 o 
   0   3   9       38.81       41.05     20.60 o 
   1   3   9      359.19      413.46     40.51 o 
   2   3   9       57.08       94.37     25.31 o 
   3   3   9       66.71       86.24     26.46 o 
   4   3   9      426.49      496.95     47.78 o 
   5   3   9      235.79      291.73     39.15 o 
   6   3   9       27.58       41.44     26.96 o 
   7   3   9        2.74       42.28     27.46 o 
  -9   4   9       26.98       -9.06     32.14 o 
  -8   4   9      160.35      171.01     25.97 o 
  -7   4   9      242.80      249.18     28.86 o 
  -6   4   9      291.40      309.83     29.38 o 
  -5   4   9      107.11      122.96     19.08 o 
  -4   4   9      166.01      138.24     22.32 o 
  -3   4   9      538.70      554.66     40.64 o 
  -2   4   9      437.11      491.89     40.17 o 
  -1   4   9      618.33      647.44     47.02 o 
   0   4   9      186.65      215.60     30.66 o 
   1   4   9      146.63      160.91     28.57 o 
   2   4   9       73.19       78.02     24.45 o 
   3   4   9       93.95       78.48     24.31 o 
   4   4   9       33.56       22.59     23.21 o 
   5   4   9        0.65       17.74     22.93 o 
   6   4   9       15.47        9.46     22.90 o 
   7   4   9        5.31       49.86     27.79 o 
  -9   5   9       12.44       -4.82     19.38 o 
  -8   5   9        3.02       38.83     19.66 o 
  -7   5   9       46.24       63.39     20.28 o 
  -6   5   9      198.19      163.81     24.41 o 
  -5   5   9      154.88      134.70     22.67 o 
  -4   5   9       59.01       32.48     16.97 o 
  -3   5   9       83.42       88.56     22.13 o 
  -2   5   9      595.41      622.33     38.37 o 
  -1   5   9       85.55      113.86     24.33 o 
   0   5   9      553.90      596.74     54.50 o 
   1   5   9       32.90       41.96     22.14 o 
   2   5   9      529.19      550.25     47.38 o 
   3   5   9      204.67      220.43     34.19 o 
   4   5   9      120.68      105.98     28.49 o 
   5   5   9     1141.19     1155.62     72.38 o 
   6   5   9      161.94      260.66     38.96 o 
   7   5   9      851.05      906.81     67.66 o 
  -9   6   9        8.69       15.41     21.71 o 
  -8   6   9       21.04      118.15     25.60 o 
  -7   6   9       21.79        2.79     19.95 o 
  -6   6   9       46.52       81.05     23.55 o 
  -5   6   9      175.58      133.89     24.86 o 
  -4   6   9      113.29       93.85     23.05 o 
  -3   6   9       62.65       65.73     21.15 o 
  -2   6   9      132.95      129.80     24.45 o 
  -1   6   9       11.85       18.60     19.21 o 
   0   6   9      106.83      146.36     31.03 o 
   1   6   9       45.02       39.37     21.43 o 
   2   6   9        7.45        4.67     20.83 o 
   3   6   9      414.21      436.35     43.25 o 
   4   6   9      195.23      205.94     34.30 o 
   5   6   9        0.45       52.16     25.36 o 
   6   6   9      247.38      267.94     41.02 o 
   7   6   9      272.19      296.20     43.12 o 
  -9   7   9        6.94      -20.63     20.63 o 
  -8   7   9        0.60       13.87     21.21 o 
  -7   7   9       11.58       -2.61     19.04 o 
  -6   7   9       45.70       40.99     22.02 o 
  -5   7   9       92.45      112.53     24.20 o 
  -4   7   9       17.92       12.10     18.42 o 
  -3   7   9       13.81       20.88     20.33 o 
  -2   7   9      310.67      293.91     32.50 o 
  -1   7   9       21.82        9.17     25.26 o 
   0   7   9      587.39      635.82     47.89 o 
   1   7   9       19.15       31.12     24.58 o 
   2   7   9      461.65      458.52     44.12 o 
   3   7   9       64.92       51.93     24.35 o 
   4   7   9        1.16       71.60     26.49 o 
   5   7   9      378.98      410.40     44.51 o 
   6   7   9      119.33      123.65     30.49 o 
   7   7   9      869.71      918.60     68.79 o 
  -8   8   9        0.95      -11.46     19.67 o 
  -7   8   9        5.00        8.34     19.48 o 
  -6   8   9       12.24       18.01     20.08 o 
  -5   8   9       16.79      -17.16     17.35 o 
  -4   8   9       14.21        1.51     17.90 o 
  -3   8   9      111.05      103.70     28.25 o 
  -2   8   9      106.43      104.46     23.53 o 
  -1   8   9       89.97       92.27     36.02 o 
   0   8   9       16.19        9.47     18.59 o 
   1   8   9      605.08      566.75     55.46 o 
   2   8   9      156.38      162.23     29.10 o 
   3   8   9      282.85      293.76     38.80 o 
   4   8   9      850.58      859.33     61.50 o 
   5   8   9        0.94       38.58     26.70 o 
   6   8   9      350.61      385.39     44.25 o 
  -8   9   9        0.03        1.13     20.60 o 
  -7   9   9       30.95       15.35     21.26 o 
  -6   9   9       70.55      123.41     26.93 o 
  -5   9   9       18.98        0.14     18.13 o 
  -4   9   9      147.64      134.91     25.75 o 
  -3   9   9       99.06      129.73     29.74 o 
  -2   9   9        8.63       29.54     19.79 o 
  -1   9   9        7.93       -4.68     25.03 o 
   0   9   9       97.36       93.25     36.60 o 
   1   9   9      123.57      106.32     31.63 o 
   2   9   9        0.91       -0.53     24.29 o 
   3   9   9       55.67       64.75     25.86 o 
   4   9   9        2.64       19.64     24.41 o 
   5   9   9       79.35      103.83     30.72 o 
   6   9   9       91.99       92.86     30.80 o 
  -8  10   9        6.48       67.48     52.36 o 
  -7  10   9        2.59        9.66     21.89 o 
  -6  10   9        1.58       11.28     20.72 o 
  -5  10   9        1.24       20.79     20.92 o 
  -4  10   9      132.26      152.64     27.40 o 
  -3  10   9        1.61       36.22     23.44 o 
  -2  10   9       96.17      121.77     25.65 o 
  -1  10   9      379.94      369.34     55.95 o 
   0  10   9      124.93      176.41     43.34 o 
   1  10   9       77.19       69.07     33.76 o 
   2  10   9      117.47      190.71     37.86 o 
   3  10   9       28.11       28.94     28.38 o 
   4  10   9      384.58      410.09     43.37 o 
   5  10   9       15.10       -1.24     23.92 o 
  -7  11   9       88.18      145.78     30.14 o 
  -6  11   9      274.49      288.32     36.97 o 
  -5  11   9       16.67       -2.67     20.40 o 
  -4  11   9      233.42      237.44     33.24 o 
  -3  11   9        0.05      -20.98     20.98 o 
  -2  11   9      777.49      604.40     53.48 o 
  -1  11   9      102.26       81.96     34.52 o 
   0  11   9       75.90       88.04     36.15 o 
   1  11   9      111.27       90.22     35.99 o 
   2  11   9       14.19       16.10     27.98 o 
   3  11   9      170.77      133.22     35.75 o 
   4  11   9        6.26       25.14     31.49 o 
   5  11   9      259.05      291.96     41.69 o 
  -6  12   9      145.71      167.16     31.97 o 
  -5  12   9      488.92      472.88     44.99 o 
  -4  12   9        9.04      102.79     24.32 o 
  -3  12   9      194.90      141.08     28.25 o 
  -2  12   9       13.24       -0.07     21.65 o 
  -1  12   9      139.57      115.44     38.37 o 
   0  12   9        3.57       -0.77     28.39 o 
   1  12   9        8.31       16.47     29.39 o 
   2  12   9        2.43       -4.96     28.37 o 
   3  12   9       73.51       81.31     34.23 o 
   4  12   9        9.18       50.85     31.76 o 
  -6  13   9      206.85      263.83     76.57 o 
  -5  13   9       90.20      123.31     29.53 o 
  -4  13   9       35.21       52.44     25.27 o 
  -3  13   9       26.07       66.51     24.22 o 
  -2  13   9        6.66       15.74     24.70 o 
  -1  13   9        6.75        5.76     27.57 o 
   0  13   9      259.16      301.91     54.00 o 
   1  13   9       82.33       74.19     37.15 o 
   2  13   9       27.72       43.08     34.34 o 
   3  13   9      150.93      181.22     71.20 o 
  -4  14   9        1.61        3.90     21.64 o 
  -3  14   9      492.44      397.88     41.91 o 
  -2  14   9        6.88      -15.30     23.23 o 
  -1  14   9        5.18       39.70     48.30 o 
   0  14   9       29.91      -11.36     26.55 o 
   1  14   9       72.95       46.21     31.76 o 
   2  14   9      187.90      212.74     50.80 o 
  -3  15   9       31.46       29.74     35.15 o 
  -2  15   9       20.91       30.08     27.39 o 
  -1  15   9       91.96      150.08     60.11 o 
   0  15   9        5.33       62.19     35.12 o 
  -7   0  10       51.67        7.39     41.84 o 
  -6   0  10       10.14      -16.50     38.31 o 
  -5   0  10        4.17       -5.57     40.35 o 
  -3   0  10        0.92      -15.67     37.96 o 
  -2   0  10      739.96      850.55     77.81 o 
  -1   0  10      766.62      729.51     60.38 o 
   0   0  10       89.52      129.92     39.64 o 
   1   0  10       79.76       95.78     39.04 o 
   2   0  10       66.61       21.76     32.75 o 
   3   0  10        8.52       49.36     37.06 o 
   4   0  10      831.28     1070.94    102.25 o 
   5   0  10        6.66       25.29     39.66 o 
  -7   1  10       31.01       35.84     31.64 o 
  -6   1  10       27.42       17.23     27.17 o 
  -5   1  10       11.18       -7.68     40.09 o 
  -4   1  10        2.82       -1.60     40.64 o 
  -3   1  10      123.93      156.66     33.07 o 
  -2   1  10      297.68      338.44     42.20 o 
  -1   1  10       62.69       59.74     18.85 o 
   0   1  10       16.44       15.91     20.47 o 
   1   1  10       56.98       44.67     23.90 o 
   2   1  10       14.75        9.48     23.00 o 
   3   1  10       21.07       25.52     24.36 o 
   4   1  10        2.57        8.37     25.59 o 
   5   1  10      246.03      255.45     42.06 o 
  -7   2  10        5.99       -0.81     29.90 o 
  -6   2  10        7.96       32.47     29.78 o 
  -5   2  10       22.07       27.11     43.19 o 
  -4   2  10        0.18        8.72     26.73 o 
  -3   2  10       21.86       31.18     29.63 o 
  -2   2  10      154.32      209.39     35.80 o 
  -1   2  10       31.78       72.53     24.19 o 
   0   2  10       37.62       22.66     21.58 o 
   1   2  10       99.86       96.59     27.21 o 
   2   2  10        1.33        1.14     22.16 o 
   3   2  10       13.03       64.17     26.65 o 
   4   2  10      129.43      108.52     31.70 o 
   5   2  10       48.98       16.78     29.20 o 
  -7   3  10       69.80       72.82     37.46 o 
  -6   3  10       29.00      -20.12     24.86 o 
  -5   3  10       19.08       45.99     26.39 o 
  -4   3  10      105.25      156.79     41.46 o 
  -3   3  10        8.03       37.78     30.60 o 
  -2   3  10      672.89      833.02     55.51 o 
  -1   3  10       13.88       37.31     21.31 o 
   0   3  10       40.45       47.11     22.95 o 
   1   3  10       19.34       32.00     23.58 o 
   2   3  10        2.56       10.91     23.53 o 
   3   3  10       11.62        2.27     23.84 o 
   4   3  10       15.84        9.95     25.33 o 
   5   3  10      481.25      452.19     49.65 o 
  -7   4  10        4.11       10.04     32.53 o 
  -6   4  10      101.58      117.30     31.77 o 
  -5   4  10      251.08      204.68     31.58 o 
  -4   4  10       53.26       91.66     36.35 o 
  -3   4  10      289.85      254.76     49.72 o 
  -2   4  10        6.85       43.29     32.80 o 
  -1   4  10      315.99      320.10     37.08 o 
   0   4  10      101.27      128.40     28.60 o 
   1   4  10        8.62        7.61     21.00 o 
   2   4  10      168.17      155.08     31.79 o 
   3   4  10      185.47      200.90     40.92 o 
   4   4  10       76.01       90.01     30.21 o 
  -6   5  10       29.68       66.99     22.09 o 
  -5   5  10        0.06       42.15     22.14 o 
  -4   5  10        0.97       53.62     33.30 o 
  -3   5  10       41.96       72.00     35.18 o 
  -2   5  10       53.35      119.10     37.68 o 
  -1   5  10        0.44       23.92     31.02 o 
   0   5  10        0.38       49.87     23.10 o 
   1   5  10       80.72       79.14     26.71 o 
   2   5  10      212.88      196.09     34.74 o 
   3   5  10       12.56       16.04     25.16 o 
   4   5  10       24.07       65.02     29.64 o 
  -6   6  10      105.01      138.44     24.26 o 
  -5   6  10      178.03      285.39     35.25 o 
  -4   6  10       21.25       23.43     26.31 o 
  -3   6  10      360.09      359.75     57.11 o 
  -2   6  10       62.21       92.98     36.36 o 
  -1   6  10      235.01      143.73     42.43 o 
   0   6  10       58.34       72.80     25.23 o 
   1   6  10        0.52       16.21     26.06 o 
   2   6  10      327.60      272.78     38.84 o 
   3   6  10       27.85        4.05     23.61 o 
   4   6  10      432.54      404.75     47.68 o 
  -6   7  10      126.97      107.49     27.24 o 
  -5   7  10      150.30      175.65     31.77 o 
  -4   7  10      183.20      194.70     37.40 o 
  -3   7  10       24.18      117.69     38.50 o 
  -2   7  10       64.71      141.19     41.24 o 
  -1   7  10        0.51      -17.87     25.72 o 
   0   7  10       26.48       14.35     31.93 o 
   1   7  10      243.72      264.92     55.07 o 
   2   7  10       37.61      101.05     33.57 o 
   3   7  10      427.49      466.29     47.76 o 
  -5   8  10       64.87       60.53     26.20 o 
  -4   8  10       19.42       56.66     25.30 o 
  -3   8  10      128.79      126.56     42.40 o 
  -2   8  10       26.38       58.69     35.18 o 
  -1   8  10      130.07      141.21     41.15 o 
   0   8  10       26.43       99.26     38.59 o 
   1   8  10        1.20       68.85     36.84 o 
   2   8  10       13.63       39.78     30.60 o 
   3   8  10       75.91       51.89     28.82 o 
  -4   9  10      140.02      254.77     34.97 o 
  -3   9  10       95.19      126.45     43.40 o 
  -2   9  10      521.05      600.26     74.68 o 
  -1   9  10      565.52      517.52     70.71 o 
   0   9  10      113.50       91.29     39.14 o 
   1   9  10      354.51      311.79     57.16 o 
   2   9  10        1.18       -2.15     33.81 o 
  -3  10  10       65.87       61.14     36.66 o 
  -2  10  10       13.04       30.92     33.06 o 
  -1  10  10       77.96      127.72     43.23 o 
   0  10  10       12.23       54.24     34.49 o 
   1  10  10        0.38       17.67     32.31 o 
                                                 
